# Supplementary material for: Experimental and Theoretical Studies of a Spirostannole and Formation of a Pentaorganostannate
Source: Molecules. 2020 Oct 28;25(21):4993. doi: 10.3390/molecules25214993 (PMC7672547; doi:10.3390/molecules25214993)
Supplement: Supplementary file 1 [file molecules-25-04993-s001.zip]

Archive with 6 entries (5 files):
- molecules-970315-sup/
- molecules-970315-sup/checkcif-RamirezI181210_0m-finalcif.pdf
- molecules-970315-sup/RamirezI181210_0m-finalcif.cif
- molecules-970315-sup/SpiroSn.xyz
- molecules-970315-sup/SpiroSn_MeLi.xyz
- molecules-970315-sup/Supporting Information_Ramirez-y-Medina.pdf
