# Supplementary material for: Experimental and Theoretical Studies of a Spirostannole and Formation of a Pentaorganostannate
Source: Molecules. 2020 Oct 28;25(21):4993. doi: 10.3390/molecules25214993 (PMC7672547; doi:10.3390/molecules25214993)
Supplement: Supplementary file 1 [file molecules-25-04993-s001.zip › molecules-970315-sup/RamirezI181210_0m-finalcif.cif]

data_ramirezi181210_0m
_publ_section_references
;
Dolomanov, O.V., Bourhis, L.J., Gildea, R.J, Howard, J.A.K. & Puschmann, H.
 (2009), J. Appl. Cryst. 42, 339-341.

Sheldrick, G.M. (2008). Acta Cryst. A64, 112-122.
;
_audit_contact_author_address     ?
_audit_contact_author_email       ?
_audit_contact_author_name        ''
_audit_contact_author_phone       ?
_publ_contact_author_id_orcid     ?
_audit_creation_method
;
FinalCif by Daniel Kratzert, Freiburg 2019,
https://github.com/dkratzert/FinalCif
;
_shelx_SHELXL_version_number      '2018/3'
_chemical_name_systematic         ?
_chemical_name_common             ?
_chemical_formula_sum             'C36 H36 S4 Sn'
_chemical_formula_moiety          'C36 H36 S4 Sn'
_chemical_formula_weight          715.58
_chemical_melting_point           ?
_space_group_crystal_system       'orthorhombic'
_space_group_IT_number            68
_space_group_name_H-M_alt         'C c c e'
_space_group_name_Hall            '-C 2b 2bc'
_shelx_space_group_comment
;
The symmetry employed for this shelxl refinement is uniquely defined
by the following loop, which should always be used as a source of
symmetry information in preference to the above space-group names.
They are only intended as comments.
;

loop_
_space_group_symop_operation_xyz
'x, y, z'
'-x+1/2, -y, z'
'-x, y, -z+1/2'
'x+1/2, -y, -z+1/2'
'x+1/2, y+1/2, z'
'-x+1, -y+1/2, z'
'-x+1/2, y+1/2, -z+1/2'
'x+1, -y+1/2, -z+1/2'
'-x, -y, -z'
'x-1/2, y, -z'
'x, -y, z-1/2'
'-x-1/2, y, z-1/2'
'-x+1/2, -y+1/2, -z'
'x, y+1/2, -z'
'x+1/2, -y+1/2, z-1/2'
'-x, y+1/2, z-1/2'

_cell_length_a                    14.5502(7)
_cell_length_b                    17.9138(9)
_cell_length_c                    11.6528(6)
_cell_angle_alpha                 90
_cell_angle_beta                  90
_cell_angle_gamma                 90
_cell_volume                      3037.3(3)
_cell_formula_units_Z             4
_cell_measurement_temperature     100.0
_cell_measurement_reflns_used     8861
_cell_measurement_theta_min       2.27
_cell_measurement_theta_max       30.56
_exptl_crystal_description        plate
_exptl_crystal_colour             orange
_exptl_crystal_recrystallization_method ?
_exptl_crystal_density_meas       ?
_exptl_crystal_density_method     ?
_exptl_crystal_density_diffrn     1.565
_exptl_crystal_F_000              1464
_exptl_crystal_size_max           0.2
_exptl_crystal_size_mid           0.2
_exptl_crystal_size_min           0.1
_exptl_absorpt_coefficient_mu     1.142
_exptl_absorpt_correction_type    multi-scan
_exptl_absorpt_correction_T_min   0.5854
_exptl_absorpt_correction_T_max   0.7461
_exptl_absorpt_process_details    'SADABS; Bruker, 2000'
_exptl_absorpt_special_details    ?
_shelx_estimated_absorpt_T_min    ?
_shelx_estimated_absorpt_T_max    ?
_exptl_transmission_factor_min    ?
_exptl_transmission_factor_max    ?
_exptl_special_details            ?
_diffrn_ambient_temperature       100.0
_diffrn_ambient_environment       ?
_diffrn_radiation_type            MoK\a
_diffrn_radiation_wavelength      0.71073
_diffrn_radiation_monochromator   'mirror optics'
_olex2_diffrn_ambient_temperature_device 'Oxford Cryostream 700'
_diffrn_radiation_probe           x-ray
_diffrn_source                    'microfocus sealed X-ray tube'
_diffrn_source_type               'Incoatec I\ms'
_diffrn_source_voltage            50.0
_diffrn_source_current            1.0
_diffrn_detector                  CMOS
_diffrn_detector_type             'Bruker PHOTON 100'
_diffrn_detector_area_resol_mean  10.42
_diffrn_measurement_device        'three-circle diffractometer'
_diffrn_measurement_device_type   'Bruker D8 VENTURE'
_diffrn_measurement_method        '\w and \f scans'
_diffrn_measurement_specimen_support 'MiTeGen micromount'
_diffrn_reflns_number             14689
_diffrn_reflns_av_unetI/netI      0.0258
_diffrn_reflns_av_R_equivalents   0.0387
_diffrn_reflns_theta_min          2.511
_diffrn_reflns_theta_max          28.495
_diffrn_reflns_theta_full         25.242
_diffrn_reflns_limit_h_min        -19
_diffrn_reflns_limit_h_max        19
_diffrn_reflns_limit_k_min        -24
_diffrn_reflns_limit_k_max        23
_diffrn_reflns_limit_l_min        -13
_diffrn_reflns_limit_l_max        15
_diffrn_standards_number          0
_diffrn_measured_fraction_theta_max 0.998
_diffrn_measured_fraction_theta_full 0.998
_diffrn_reflns_Laue_measured_fraction_max 0.998
_diffrn_reflns_Laue_measured_fraction_full 0.998
_diffrn_reflns_point_group_measured_fraction_max 0.998
_diffrn_reflns_point_group_measured_fraction_full 0.998
_reflns_number_total              1930
_reflns_number_gt                 1682
_reflns_threshold_expression      'I > 2\s(I)'
_reflns_Friedel_coverage          0.000
_reflns_Friedel_fraction_max      .
_reflns_Friedel_fraction_full     .
_reflns_special_details
;
 Reflections were merged by SHELXL according to the crystal
 class for the calculation of statistics and refinement.
 
 _reflns_Friedel_fraction is defined as the number of unique
 Friedel pairs measured divided by the number that would be
 possible theoretically, ignoring centric projections and
 systematic absences.
;
_computing_data_collection        'Bruker APEX3 Bruker-AXS, Madison WI'
_computing_cell_refinement        'SAINT V8.40A Bruker-AXS, Madison WI'
_computing_data_reduction         'SAINT V8.40A Bruker-AXS, Madison WI'
_computing_structure_solution     'SHELXT 2014/5 Bruker-AXS, Madison WI'
_computing_structure_refinement   'SHELXL-2018/3 (Sheldrick, 2018)'
_computing_molecular_graphics     'Olex2 1.3 (Dolomanov et al., 2009)'
_computing_publication_material   'Olex2 1.3 (Dolomanov et al., 2009)'
_refine_special_details           ?
_refine_ls_structure_factor_coef  Fsqd
_refine_ls_matrix_type            full
_refine_ls_weighting_scheme       calc
_refine_ls_weighting_details      'w=1/[\s^2^(Fo^2^)+(0.0374P)^2^+6.7821P] where P=(Fo^2^+2Fc^2^)/3'
_atom_sites_solution_primary      direct
_atom_sites_solution_secondary    ?
_atom_sites_solution_hydrogens    geom
_refine_ls_hydrogen_treatment     constr
_refine_ls_number_reflns          1930
_refine_ls_number_parameters      95
_refine_ls_number_restraints      0
_refine_ls_R_factor_all           0.0360
_refine_ls_R_factor_gt            0.0285
_refine_ls_wR_factor_ref          0.0743
_refine_ls_wR_factor_gt           0.0703
_refine_ls_goodness_of_fit_ref    1.088
_refine_ls_restrained_S_all       1.088
_refine_ls_shift/su_max           0.001
_refine_ls_shift/su_mean          0.000
_refine_diff_density_max          1.013
_refine_diff_density_min          -0.475
_refine_diff_density_rms          0.091
_refine_ls_extinction_method      none
_refine_ls_extinction_coef        .

loop_
_atom_type_symbol
_atom_type_description
_atom_type_scat_dispersion_real
_atom_type_scat_dispersion_imag
_atom_type_scat_source
'C' 'C' 0.0033 0.0016 'International Tables Vol C Tables 4.2.6.8 and 6.1.1.4'
'H' 'H' 0.0000 0.0000 'International Tables Vol C Tables 4.2.6.8 and 6.1.1.4'
'S' 'S' 0.1246 0.1234 'International Tables Vol C Tables 4.2.6.8 and 6.1.1.4'
'Sn' 'Sn' -0.6537 1.4246 'International Tables Vol C Tables 4.2.6.8 and 6.1.1.4'

_geom_special_details
;
 All esds (except the esd in the dihedral angle between two l.s. planes)
 are estimated using the full covariance matrix.  The cell esds are taken
 into account individually in the estimation of esds in distances, angles
 and torsion angles; correlations between esds in cell parameters are only
 used when they are defined by crystal symmetry.  An approximate (isotropic)
 treatment of cell esds is used for estimating esds involving l.s. planes.
;
_audit_creation_date              2020-02-21
_exptl_crystal_colour_primary     orange
_diffrn_source_power              0.05
_olex2_refinement_description
;
1. Fixed Uiso
 At 1.2 times of:
  All C(H) groups, All C(H,H) groups
 At 1.5 times of:
  All C(H,H,H) groups
2.a Secondary CH2 refined with riding coordinates:
 C3(H3A,H3B), C4(H4A,H4B)
2.b Aromatic/amide H refined with riding coordinates:
 C11(H11), C12(H12)
2.c Idealised Me refined as rotating group:
 C14(H14A,H14B,H14C)
;

loop_
_atom_site_label
_atom_site_type_symbol
_atom_site_fract_x
_atom_site_fract_y
_atom_site_fract_z
_atom_site_U_iso_or_equiv
_atom_site_adp_type
_atom_site_occupancy
_atom_site_site_symmetry_order
_atom_site_calc_flag
_atom_site_refinement_flags_posn
_atom_site_refinement_flags_adp
_atom_site_refinement_flags_occupancy
_atom_site_disorder_assembly
_atom_site_disorder_group
Sn1 Sn 0.500000 0.250000 0.250000 0.01055(10) Uani 1 4 d S T P . .
S1 S 0.67315(4) 0.41729(3) 0.49262(5) 0.01634(13) Uani 1 1 d . . . . .
C1 C 0.60947(14) 0.30413(11) 0.33944(18) 0.0125(4) Uani 1 1 d . . . . .
C11 C 0.50943(15) 0.36713(12) 0.4867(2) 0.0147(4) Uani 1 1 d . . . . .
H11 H 0.455251 0.340685 0.466255 0.018 Uiso 1 1 calc R U . . .
C2 C 0.69058(14) 0.27807(12) 0.29819(18) 0.0121(4) Uani 1 1 d . . . . .
C3 C 0.78203(14) 0.30438(12) 0.34666(19) 0.0144(4) Uani 1 1 d . . . . .
H3A H 0.777321 0.305669 0.431392 0.017 Uiso 1 1 calc R U . . .
H3B H 0.793150 0.356098 0.320139 0.017 Uiso 1 1 calc R U . . .
C10 C 0.59184(15) 0.35684(11) 0.43152(18) 0.0134(4) Uani 1 1 d . . . . .
C12 C 0.51177(15) 0.42046(13) 0.5766(2) 0.0171(4) Uani 1 1 d . . . . .
H12 H 0.459872 0.432438 0.622529 0.021 Uiso 1 1 calc R U . . .
C4 C 0.86474(15) 0.25673(12) 0.3140(2) 0.0178(4) Uani 1 1 d . . . . .
H4A H 0.922107 0.282534 0.336618 0.021 Uiso 1 1 calc R U . . .
H4B H 0.862055 0.208410 0.355055 0.021 Uiso 1 1 calc R U . . .
C14 C 0.62534(16) 0.51208(13) 0.6752(2) 0.0191(5) Uani 1 1 d . . . . .
H14A H 0.662921 0.489253 0.735542 0.029 Uiso 1 1 calc R U . . .
H14B H 0.570843 0.535128 0.709683 0.029 Uiso 1 1 calc R U . . .
H14C H 0.661391 0.550303 0.635297 0.029 Uiso 1 1 calc R U . . .
C13 C 0.59584(15) 0.45285(12) 0.59067(19) 0.0161(4) Uani 1 1 d . . . . .

loop_
_atom_site_aniso_label
_atom_site_aniso_U_11
_atom_site_aniso_U_22
_atom_site_aniso_U_33
_atom_site_aniso_U_23
_atom_site_aniso_U_13
_atom_site_aniso_U_12
Sn1 0.00872(14) 0.01106(14) 0.01187(15) 0.000 0.000 0.000
S1 0.0148(3) 0.0168(2) 0.0174(3) -0.0052(2) 0.0032(2) -0.0044(2)
C1 0.0119(10) 0.0127(9) 0.0128(10) 0.0016(8) -0.0012(8) -0.0006(8)
C11 0.0136(10) 0.0138(9) 0.0168(10) -0.0002(8) 0.0006(8) 0.0007(8)
C2 0.0129(9) 0.0118(9) 0.0115(10) 0.0017(8) 0.0003(7) -0.0011(8)
C3 0.0105(10) 0.0154(9) 0.0173(11) -0.0029(8) -0.0011(8) -0.0012(8)
C10 0.0145(10) 0.0114(9) 0.0144(10) 0.0003(8) -0.0007(8) -0.0010(8)
C12 0.0166(11) 0.0173(10) 0.0173(11) -0.0016(8) 0.0046(8) 0.0015(8)
C4 0.0125(9) 0.0184(10) 0.0225(12) -0.0030(9) -0.0029(8) 0.0013(8)
C14 0.0221(11) 0.0173(10) 0.0180(11) -0.0059(9) 0.0040(9) -0.0018(9)
C13 0.0187(11) 0.0149(10) 0.0148(10) -0.0013(8) 0.0030(8) 0.0016(8)

loop_
_geom_bond_atom_site_label_1
_geom_bond_atom_site_label_2
_geom_bond_distance
_geom_bond_site_symmetry_2
_geom_bond_publ_flag
Sn1 C1 2.136(2) 3_655 ?
Sn1 C1 2.136(2) 8_455 ?
Sn1 C1 2.136(2) . ?
Sn1 C1 2.136(2) 6 ?
S1 C10 1.755(2) . ?
S1 C13 1.725(2) . ?
C1 C2 1.357(3) . ?
C1 C10 1.452(3) . ?
C11 H11 0.9500 . ?
C11 C10 1.373(3) . ?
C11 C12 1.419(3) . ?
C2 C2 1.507(4) 8_455 ?
C2 C3 1.520(3) . ?
C3 H3A 0.9900 . ?
C3 H3B 0.9900 . ?
C3 C4 1.524(3) . ?
C12 H12 0.9500 . ?
C12 C13 1.364(3) . ?
C4 C4 1.510(5) 8_455 ?
C4 H4A 0.9900 . ?
C4 H4B 0.9900 . ?
C14 H14A 0.9800 . ?
C14 H14B 0.9800 . ?
C14 H14C 0.9800 . ?
C14 C13 1.510(3) . ?

loop_
_geom_angle_atom_site_label_1
_geom_angle_atom_site_label_2
_geom_angle_atom_site_label_3
_geom_angle
_geom_angle_site_symmetry_1
_geom_angle_site_symmetry_3
_geom_angle_publ_flag
C1 Sn1 C1 83.58(11) 3_655 6 ?
C1 Sn1 C1 83.58(11) 8_455 . ?
C1 Sn1 C1 126.01(11) 3_655 . ?
C1 Sn1 C1 121.60(11) 3_655 8_455 ?
C1 Sn1 C1 126.01(11) 6 8_455 ?
C1 Sn1 C1 121.60(11) 6 . ?
C13 S1 C10 93.27(11) . . ?
C2 C1 Sn1 108.63(15) . . ?
C2 C1 C10 129.72(19) . . ?
C10 C1 Sn1 121.60(15) . . ?
C10 C11 H11 122.7 . . ?
C10 C11 C12 114.5(2) . . ?
C12 C11 H11 122.7 . . ?
C1 C2 C2 119.57(12) . 8_455 ?
C1 C2 C3 121.52(18) . . ?
C2 C2 C3 118.91(11) 8_455 . ?
C2 C3 H3A 108.5 . . ?
C2 C3 H3B 108.5 . . ?
C2 C3 C4 115.13(17) . . ?
H3A C3 H3B 107.5 . . ?
C4 C3 H3A 108.5 . . ?
C4 C3 H3B 108.5 . . ?
C1 C10 S1 125.59(16) . . ?
C11 C10 S1 108.43(16) . . ?
C11 C10 C1 126.0(2) . . ?
C11 C12 H12 123.3 . . ?
C13 C12 C11 113.4(2) . . ?
C13 C12 H12 123.3 . . ?
C3 C4 H4A 109.7 . . ?
C3 C4 H4B 109.7 . . ?
C4 C4 C3 109.65(17) 8_455 . ?
C4 C4 H4A 109.7 8_455 . ?
C4 C4 H4B 109.7 8_455 . ?
H4A C4 H4B 108.2 . . ?
H14A C14 H14B 109.5 . . ?
H14A C14 H14C 109.5 . . ?
H14B C14 H14C 109.5 . . ?
C13 C14 H14A 109.5 . . ?
C13 C14 H14B 109.5 . . ?
C13 C14 H14C 109.5 . . ?
C12 C13 S1 110.37(17) . . ?
C12 C13 C14 129.2(2) . . ?
C14 C13 S1 120.41(17) . . ?

loop_
_geom_torsion_atom_site_label_1
_geom_torsion_atom_site_label_2
_geom_torsion_atom_site_label_3
_geom_torsion_atom_site_label_4
_geom_torsion
_geom_torsion_site_symmetry_1
_geom_torsion_site_symmetry_2
_geom_torsion_site_symmetry_3
_geom_torsion_site_symmetry_4
_geom_torsion_publ_flag
Sn1 C1 C2 C2 1.8(3) . . . 8_455 ?
Sn1 C1 C2 C3 -178.41(16) . . . . ?
Sn1 C1 C10 S1 -167.35(11) . . . . ?
Sn1 C1 C10 C11 13.7(3) . . . . ?
C1 C2 C3 C4 165.2(2) . . . . ?
C11 C12 C13 S1 -0.2(3) . . . . ?
C11 C12 C13 C14 179.2(2) . . . . ?
C2 C1 C10 S1 15.7(3) . . . . ?
C2 C1 C10 C11 -163.3(2) . . . . ?
C2 C2 C3 C4 -15.1(3) 8_455 . . . ?
C2 C3 C4 C4 49.0(3) . . . 8_455 ?
C10 S1 C13 C12 -0.49(18) . . . . ?
C10 S1 C13 C14 -179.93(19) . . . . ?
C10 C1 C2 C2 179.1(2) . . . 8_455 ?
C10 C1 C2 C3 -1.1(4) . . . . ?
C10 C11 C12 C13 1.0(3) . . . . ?
C12 C11 C10 S1 -1.3(2) . . . . ?
C12 C11 C10 C1 177.8(2) . . . . ?
C13 S1 C10 C1 -178.10(19) . . . . ?
C13 S1 C10 C11 1.01(17) . . . . ?

_olex2_submission_special_instructions 'No special instructions were received'
_shelx_res_file
;
TITL ramirezi181210_0m_a.res in Ccca
    ramirezi181210_0m.res
    created by SHELXL-2018/3 at 09:56:39 on 21-Feb-2020
REM Old TITL RamirezI181210_0m in Ccca
REM SHELXT solution in Ccca
REM R1 0.069, Rweak 0.000, Alpha 0.019, Orientation as input
REM Formula found by SHELXT: C36 S4 Sn
CELL 0.71073 14.5502 17.9138 11.6528 90 90 90
ZERR 4 0.0007 0.0009 0.0006 0 0 0
LATT 7
SYMM 0.5-X,-Y,+Z
SYMM -X,+Y,0.5-Z
SYMM 0.5+X,-Y,0.5-Z
SFAC C H S Sn
UNIT 144 144 16 4

L.S. 20
PLAN  20
TEMP -173.15
CONF
BOND $H
list 4
MORE -1
fmap 2
acta
OMIT -4 57
REM <olex2.extras>
REM <HklSrc "%.\\RamirezI181210_0m_el6.hkl">
REM </olex2.extras>

WGHT    0.037400    6.782100
FVAR       0.26880
SN1   4    0.500000    0.250000    0.250000    10.25000    0.00872    0.01106 =
         0.01187    0.00000    0.00000    0.00000
S1    3    0.673150    0.417288    0.492620    11.00000    0.01478    0.01680 =
         0.01745   -0.00522    0.00322   -0.00442
C1    1    0.609475    0.304128    0.339444    11.00000    0.01195    0.01270 =
         0.01280    0.00162   -0.00121   -0.00062
C11   1    0.509433    0.367130    0.486667    11.00000    0.01357    0.01376 =
         0.01677   -0.00015    0.00059    0.00068
AFIX  43
H11   2    0.455251    0.340685    0.466255    11.00000   -1.20000
AFIX   0
C2    1    0.690578    0.278067    0.298190    11.00000    0.01293    0.01176 =
         0.01148    0.00174    0.00030   -0.00113
C3    1    0.782032    0.304378    0.346661    11.00000    0.01055    0.01538 =
         0.01729   -0.00291   -0.00112   -0.00121
AFIX  23
H3A   2    0.777321    0.305669    0.431392    11.00000   -1.20000
H3B   2    0.793150    0.356098    0.320139    11.00000   -1.20000
AFIX   0
C10   1    0.591845    0.356843    0.431521    11.00000    0.01446    0.01138 =
         0.01436    0.00033   -0.00072   -0.00102
C12   1    0.511768    0.420463    0.576610    11.00000    0.01665    0.01731 =
         0.01732   -0.00157    0.00461    0.00147
AFIX  43
H12   2    0.459872    0.432438    0.622529    11.00000   -1.20000
AFIX   0
C4    1    0.864736    0.256733    0.313969    11.00000    0.01254    0.01838 =
         0.02254   -0.00297   -0.00292    0.00129
AFIX  23
H4A   2    0.922107    0.282534    0.336618    11.00000   -1.20000
H4B   2    0.862055    0.208410    0.355055    11.00000   -1.20000
AFIX   0
C14   1    0.625337    0.512082    0.675219    11.00000    0.02207    0.01726 =
         0.01803   -0.00588    0.00401   -0.00183
AFIX 137
H14A  2    0.662921    0.489253    0.735542    11.00000   -1.50000
H14B  2    0.570843    0.535128    0.709683    11.00000   -1.50000
H14C  2    0.661391    0.550303    0.635297    11.00000   -1.50000
AFIX   0
C13   1    0.595836    0.452852    0.590674    11.00000    0.01874    0.01485 =
         0.01485   -0.00129    0.00304    0.00160
HKLF 4


REM  ramirezi181210_0m_a.res in Ccca
REM wR2 = 0.074308, GooF = S = 1.08831, Restrained GooF = 1.08831 for all data
REM R1 = 0.028541 for 1682 Fo > 4sig(Fo) and 0.035961 for all 1930 data
REM 95 parameters refined using 0 restraints

END

WGHT      0.0374      6.7788

REM Highest difference peak  1.013,  deepest hole -0.475,  1-sigma level  0.091
Q1    1   0.4369  0.2500  0.2500  10.50000  0.05    1.01
Q2    1   0.4717  0.2504  0.1851  11.00000  0.05    0.95
Q3    1   0.6298  0.4381  0.5414  11.00000  0.05    0.57
Q4    1   0.8621  0.2500  0.2500  10.50000  0.05    0.47
Q5    1   0.5475  0.4550  0.5725  11.00000  0.05    0.41
Q6    1   0.7375  0.2956  0.3225  11.00000  0.05    0.41
Q7    1   0.6512  0.3054  0.3020  11.00000  0.05    0.40
Q8    1   0.6042  0.3239  0.3954  11.00000  0.05    0.37
Q9    1   0.8199  0.2823  0.3256  11.00000  0.05    0.35
Q10   1   0.7340  0.4131  0.5005  11.00000  0.05    0.35
Q11   1   0.6069  0.4779  0.6409  11.00000  0.05    0.34
Q12   1   0.6268  0.4020  0.4410  11.00000  0.05    0.33
Q13   1   0.6859  0.2500  0.2500  10.50000  0.05    0.33
Q14   1   0.5455  0.3694  0.4407  11.00000  0.05    0.31
Q15   1   0.5620  0.4320  0.6079  11.00000  0.05    0.31
Q16   1   0.5013  0.3982  0.5162  11.00000  0.05    0.29
Q17   1   0.7214  0.4038  0.5336  11.00000  0.05    0.28
Q18   1   0.7785  0.3124  0.3809  11.00000  0.05    0.28
Q19   1   0.5611  0.3547  0.4875  11.00000  0.05    0.27
Q20   1   0.6109  0.5167  0.7261  11.00000  0.05    0.26
;
_shelx_res_checksum               29045
_shelx_hkl_file
;
   2   0   0 1771.14 77.2780   1
   2   0   0 1859.26 77.5514   2
  -2   0   0 1788.17 77.2708   1
   4   0   0 60.0089 5.14452   2
  -4   0   0 54.8775 5.24942   2
   4   0   0 41.7172 3.99571   1
  -4   0   0 46.4871 3.86721   1
   6   0   0 7781.98 302.289   2
   6   0   0 7036.61 301.253   1
  -6   0   0 7146.40 301.187   1
  -6   0   0 6222.97 302.688   2
   8   0   0 1713.05 72.2181   2
   8   0   0 1565.61 70.9384   1
  -8   0   0 1605.13 72.0412   2
 -10   0   0 4010.38 180.554   1
  10   0   0 4343.20 181.353   1
  10   0   0 4263.12 182.243   2
 -10   0   0 4177.61 181.964   2
 -12   0   0 2286.05 103.093   2
  12   0   0 2353.21 101.519   1
 -14   0   0 74.9927 12.6257   2
  16   0   0 632.863 32.8501   1
 -16   0   0 620.875 35.9279   2
 -18   0   0 995.605 53.4206   2
  18   0   0 1054.91 49.7843   1
 -20   0   0 34.3860 18.4316   2
 -22   0   0 623.888 44.5317   2
  -3  -1   0 -0.1015 0.99417   1
   3  -1   0 0.82423 1.48805   1
   3   1   0 0.95115 2.11528   2
   3  -1   0 1.23772 2.14507   2
   3   1   0 -0.6244 1.03172   1
  -3   1   0 -0.8428 1.42789   1
  -3   1   0 0.81777 2.04180   2
  -3  -1   0 -1.6507 2.05471   2
   5   1   0 -0.4421 1.78138   1
  -5   1   0 -3.7315 3.47886   2
  -5  -1   0 -0.4337 3.37088   2
   5  -1   0 -1.1799 2.22376   1
  -5  -1   0 2.84480 1.70287   1
   5  -1   0 6.57068 4.80756   2
  -5   1   0 -0.1935 2.29419   1
   5   1   0 4.57090 5.34665   2
   7  -1   0 -2.3817 3.89920   2
  -7  -1   0 -2.6592 2.71609   1
   7   1   0 -1.6518 3.73423   2
  -7   1   0 -4.0241 5.01147   2
   7  -1   0 -5.8657 3.02820   1
  -7  -1   0 1.81022 5.06501   2
  -9  -1   0 -0.9713 6.17296   2
  -9   1   0 3.31183 6.24056   2
   9   1   0 5.30756 5.12419   2
  -9  -1   0 -2.0189 3.30762   1
   9  -1   0 -3.9367 4.95131   2
  11  -1   0 -6.0316 7.01093   2
 -11   1   0 -1.7964 7.98392   2
 -11  -1   0 7.08184 7.80882   2
  11   1   0 4.73722 7.19101   2
  13   1   0 -10.711 6.19175   1
  13  -1   0 -14.323 6.72152   1
 -13  -1   0 -4.3472 9.38585   2
 -13   1   0 4.06019 9.38439   2
 -15  -1   0 6.50416 11.4433   2
 -15   1   0 8.68843 11.1404   2
  15  -1   0 -14.117 8.40102   1
  15   1   0 -4.4545 7.45524   1
 -17   1   0 24.9864 21.0097   2
  17  -1   0 10.8839 10.3989   1
 -17  -1   0 61.1303 24.6391   2
  17   1   0 1.59183 9.82091   1
 -19   1   0 -3.8059 16.7451   2
  19  -1   0 32.4221 13.4935   1
 -19  -1   0 6.62955 16.6408   2
  19   1   0 6.68034 12.6519   1
 -21   1   0 -12.691 20.6151   2
 -21  -1   0 8.89742 20.1535   2
  -2   2   0 375.067 16.8971   1
   2   2   0 372.326 16.9424   2
  -2  -2   0 379.910 17.0154   2
  -2   2   0 372.503 16.9841   2
   2  -2   0 378.594 16.9635   1
   2  -2   0 385.867 16.9541   2
   4  -2   0 3303.34 139.324   2
  -4   2   0 3191.20 139.335   2
   4  -2   0 3250.75 139.198   1
  -4  -2   0 3220.51 139.352   2
  -4   2   0 3178.25 139.064   1
   4   2   0 3303.82 139.390   2
  -6  -2   0 334.635 17.4233   1
  -6   2   0 406.046 20.1781   2
   6   2   0 426.737 18.9956   2
   6  -2   0 415.677 18.9670   2
  -6  -2   0 403.679 20.6438   2
   6   2   0 359.752 17.4874   1
   6  -2   0 377.043 18.6709   1
   8  -2   0 1583.97 71.0092   1
  -8   2   0 1570.70 70.4814   1
   8   2   0 1533.47 69.8017   1
   8  -2   0 1677.13 71.4319   2
  -8  -2   0 1592.80 71.4420   2
   8   2   0 1664.39 71.4934   2
  -8   2   0 1661.29 71.6051   2
  10  -2   0 1296.60 59.6320   1
  10   2   0 1372.22 60.2482   2
 -10  -2   0 1390.53 60.4687   2
  10   2   0 1310.90 58.3907   1
  10  -2   0 1351.36 60.1303   2
 -10   2   0 1233.33 58.8510   1
 -10   2   0 1354.85 60.5544   2
 -12  -2   0 18.0577 8.92118   2
 -12   2   0 12.4961 9.83620   2
  14  -2   0 1464.90 63.8203   1
 -14   2   0 1359.35 65.2496   2
 -14  -2   0 1346.55 64.9317   2
  14   2   0 1404.80 62.3782   1
 -16   2   0 397.570 27.9184   2
  16   2   0 427.033 23.7577   1
  16  -2   0 407.855 25.9162   1
 -16  -2   0 406.470 28.5304   2
 -18  -2   0 108.789 18.0626   2
  18   2   0 75.3523 11.9906   1
  18  -2   0 93.1040 13.9864   1
 -18   2   0 98.6303 17.3857   2
  20  -2   0 504.511 33.4620   1
 -20  -2   0 502.433 36.4023   2
 -20   2   0 442.971 34.8703   2
 -22  -2   0 205.419 26.9055   2
 -22   2   0 144.207 26.1926   2
   1   3   0 0.00413 0.95290   1
  -1   3   0 2.27109 1.39961   1
  -1  -3   0 -0.3322 1.52721   2
   1  -3   0 0.46840 1.46998   1
  -1   3   0 0.89026 1.74445   2
   1  -3   0 -0.2775 1.42236   2
  -1  -3   0 -0.0942 0.90343   1
  -3   3   0 -1.6389 2.48603   2
   3  -3   0 -0.4583 2.07401   1
  -3  -3   0 1.47012 2.43926   2
   3   3   0 2.03944 2.16233   2
  -3   3   0 1.44701 2.11554   1
   3  -3   0 -1.0440 2.30728   2
  -5  -3   0 0.99055 3.85652   2
  -5   3   0 1.20990 3.56967   2
   5  -3   0 -0.1825 2.89941   2
   5  -3   0 -3.1797 2.73501   1
   5   3   0 1.23964 3.01871   2
  -7   3   0 -1.9229 2.82248   1
   7   3   0 -0.7358 3.82747   2
   7  -3   0 1.39782 3.37944   2
  -7   3   0 5.85538 5.09279   2
  -7  -3   0 -3.5299 4.94293   2
   7  -3   0 -4.5009 3.95414   1
   9  -3   0 6.47487 5.06348   2
   9   3   0 1.59912 5.33661   2
  -9  -3   0 2.18687 6.20121   2
  -9   3   0 -3.7195 5.81015   2
  11   3   0 -3.5167 7.79343   2
  11  -3   0 -1.8570 7.48872   2
 -11   3   0 -9.3741 7.73248   2
 -11  -3   0 1.43064 7.88242   2
  13   3   0 -0.2411 5.09293   1
 -13   3   0 4.92530 9.92869   2
  13  -3   0 -14.545 7.35037   1
 -13  -3   0 5.05719 9.89361   2
 -13   3   0 -6.1378 5.57741   1
  15  -3   0 3.68393 8.95368   1
 -15  -3   0 6.63953 12.1991   2
 -15   3   0 15.6973 12.3280   2
  15   3   0 5.20625 7.35641   1
  17  -3   0 -16.226 11.2367   1
  17   3   0 -14.851 8.55116   1
 -17  -3   0 3.66753 14.8958   2
 -17   3   0 2.18155 15.0654   2
  19  -3   0 19.7964 14.0290   1
 -19  -3   0 1.31233 16.7657   2
 -19   3   0 28.0508 16.4971   2
 -21   3   0 -6.3186 20.3231   2
 -21  -3   0 13.3971 21.4426   2
   0   4   0 2944.15 129.896   2
   0  -4   0 3080.05 129.391   1
   0   4   0 3036.96 129.343   1
   0  -4   0 3020.44 129.937   2
   2  -4   0 219.462 11.2901   1
  -2  -4   0 230.777 10.2426   1
   2  -4   0 229.961 11.4635   2
   2   4   0 245.127 10.2792   1
  -2   4   0 216.826 11.2109   1
  -2   4   0 222.826 11.5108   2
   4   4   0 23.2908 3.95985   2
  -4  -4   0 28.7045 4.17056   2
  -4   4   0 28.1396 4.03243   2
   4  -4   0 20.5171 3.67344   1
   4  -4   0 24.4788 4.44958   2
  -6  -4   0 346.993 17.5617   2
  -6   4   0 339.348 17.1666   2
   6  -4   0 307.675 17.3415   1
  -6   4   0 310.324 16.3204   1
   6  -4   0 345.892 16.7179   2
   6   4   0 333.297 16.7763   2
   8   4   0 2290.54 100.321   2
   8  -4   0 2299.37 100.199   2
  -8   4   0 2285.57 99.5867   1
  -8  -4   0 2282.48 100.404   2
  -8   4   0 2296.87 100.473   2
   8  -4   0 2275.85 100.107   1
 -10  -4   0 406.964 21.7004   2
  10   4   0 367.963 20.4070   2
  10  -4   0 393.067 20.2207   2
  10  -4   0 347.223 21.3962   1
 -10   4   0 337.133 19.2070   1
 -10   4   0 403.135 21.9762   2
 -12   4   0 21.3516 5.66249   1
 -12   4   0 41.0607 10.2975   2
  12  -4   0 19.0746 7.78653   1
 -12  -4   0 31.7549 10.4970   2
 -14  -4   0 993.388 49.2162   2
 -14   4   0 950.466 48.9766   2
  14  -4   0 1034.65 47.7129   1
  16  -4   0 677.859 37.5850   1
 -16  -4   0 741.771 39.8973   2
 -16   4   0 657.538 38.8765   2
 -18   4   0 23.0783 15.1899   2
 -18  -4   0 38.0988 16.8520   2
  18  -4   0 16.5224 12.8140   1
 -20   4   0 236.362 30.3166   2
 -20  -4   0 306.665 31.4764   2
  20  -4   0 291.535 30.6876   1
 -22   4   0 144.117 25.4263   2
 -22  -4   0 124.233 26.8395   2
   1  -5   0 3.72441 2.33253   2
   1   5   0 -2.8422 2.80267   2
  -1   5   0 -1.2402 2.00183   1
   1  -5   0 -1.5392 2.21231   1
  -1   5   0 2.88975 2.86409   2
  -1  -5   0 -0.3233 1.65820   1
   1   5   0 0.03522 1.63222   1
  -1  -5   0 1.71796 2.25440   2
   3  -5   0 -1.1726 2.72202   1
  -3   5   0 5.34698 3.17645   2
  -3  -5   0 1.02689 2.94705   2
  -3   5   0 -2.9058 3.66550   1
  -5   5   0 1.59995 4.45300   2
  -5   5   0 -4.0129 2.77538   1
   5  -5   0 6.91305 3.64070   2
  -5  -5   0 2.95399 4.37436   2
   5  -5   0 -7.8422 4.01081   1
   5   5   0 3.16730 3.52622   2
  -7  -5   0 -6.2190 5.70112   2
   7  -5   0 -9.4278 4.86918   1
   7  -5   0 1.44474 3.56789   2
  -7   5   0 -1.8512 2.98811   1
  -7   5   0 9.34587 5.24726   2
   7   5   0 -1.5288 3.81916   2
  -9   5   0 -10.143 6.14790   2
  -9   5   0 -7.0481 3.88552   1
  -9  -5   0 1.38008 6.67720   2
   9  -5   0 10.9153 5.15364   2
   9   5   0 -4.3392 5.05326   2
 -11  -5   0 -1.2259 8.89354   2
 -11   5   0 -1.9987 8.16842   2
  11  -5   0 -16.013 7.64180   1
 -13  -5   0 -7.7896 10.6527   2
 -13   5   0 -4.3038 9.86933   2
  13  -5   0 -5.8726 8.63035   1
 -15  -5   0 -0.7833 12.7906   2
  15  -5   0 -14.128 9.63686   1
 -15   5   0 14.4841 11.9875   2
 -17   5   0 18.8816 14.2079   2
  17  -5   0 23.1546 12.2237   1
 -17  -5   0 14.4604 15.9140   2
 -19   5   0 34.6151 17.5106   2
  19  -5   0 -6.6889 15.0572   1
 -19  -5   0 1.65084 18.1733   2
 -21  -5   0 18.2138 21.8190   2
 -21   5   0 31.7669 22.0556   2
   0   6   0 8829.28 372.680   1
   0   6   0 8549.46 373.546   2
   0  -6   0 8850.87 372.750   1
   0  -6   0 8671.34 373.654   2
  -2   6   0 656.612 31.2993   2
   2  -6   0 673.885 31.0952   2
  -2  -6   0 682.420 31.2705   2
   2  -6   0 678.505 30.8950   1
   2   6   0 715.638 29.9807   1
  -2  -6   0 695.525 29.9820   1
   4  -6   0 1699.65 69.9413   2
  -4   6   0 1553.02 70.2814   2
  -4  -6   0 1574.58 70.1279   2
  -4   6   0 1528.98 69.4661   1
   4  -6   0 1596.25 70.0544   1
  -6   6   0 9708.42 411.042   1
  -6   6   0 9156.88 411.438   2
   6  -6   0 9863.52 411.449   1
  -6  -6   0 9297.89 411.376   2
   6  -6   0 9986.64 411.388   2
  -8   6   0 32.9254 5.13327   1
   8   6   0 41.0119 7.24225   2
  -8  -6   0 44.6278 8.25113   2
  -8   6   0 47.4811 8.03355   2
   8  -6   0 35.1057 6.98976   1
   8  -6   0 44.4883 6.89742   2
  10   6   0 351.884 20.3740   2
 -10   6   0 410.956 22.3114   2
 -10   6   0 335.778 19.7922   1
 -10  -6   0 422.948 22.5169   2
  10  -6   0 386.482 22.5241   1
 -12   6   0 2702.38 120.625   2
  12  -6   0 2769.07 119.804   1
 -12  -6   0 2661.26 120.191   2
 -14  -6   0 46.1743 14.0668   2
  14  -6   0 28.9100 11.4724   1
 -14   6   0 65.5262 13.4575   2
 -16  -6   0 920.943 49.9314   2
  16  -6   0 906.201 46.0014   1
 -16   6   0 862.084 49.5362   2
 -18  -6   0 489.650 35.4365   2
 -18   6   0 485.957 33.9607   2
  18  -6   0 498.538 32.9827   1
  20  -6   0 -33.208 17.7771   1
 -20  -6   0 -16.010 20.9439   2
 -20   6   0 29.7012 19.5622   2
 -22   6   0 297.532 40.6425   2
 -22  -6   0 345.349 39.6272   2
   1   7   0 4.01693 3.66343   2
   1  -7   0 1.31175 2.81444   1
  -1   7   0 6.08715 3.04093   1
   1   7   0 0.63747 2.33980   1
  -1  -7   0 -0.1206 3.06970   2
  -1  -7   0 -2.6700 2.28569   1
  -1   7   0 2.83674 3.73136   2
   1  -7   0 -0.2707 3.01869   2
  -3  -7   0 1.92215 1.91913   1
   3  -7   0 -0.6680 3.26705   2
  -3   7   0 -5.8621 4.20332   2
  -3  -7   0 -1.0573 3.55806   2
  -3   7   0 -0.3597 2.88571   1
   3  -7   0 -4.6094 3.58795   1
  -5   7   0 -7.9135 5.12338   2
   5  -7   0 -6.4425 3.58221   2
  -5  -7   0 9.12445 5.21689   2
  -5   7   0 -3.2728 3.34941   1
   7  -7   0 -2.6151 4.82158   1
   7  -7   0 2.91513 4.40466   2
  -7   7   0 0.14544 5.80526   2
  -7   7   0 -2.9465 3.40259   1
  -7  -7   0 -0.9138 6.02604   2
  -9   7   0 -1.3530 6.64080   2
  -9  -7   0 -3.3677 7.33189   2
   9   7   0 -5.7269 5.85104   2
   9  -7   0 10.4929 5.14408   2
 -11  -7   0 13.7976 8.51750   2
 -11   7   0 -4.0754 8.61170   2
 -13   7   0 -1.0963 10.4213   2
 -13  -7   0 5.76796 11.3907   2
  13  -7   0 4.55147 9.49585   1
 -15   7   0 18.8813 12.6423   2
  15  -7   0 -7.4529 11.0355   1
 -15  -7   0 -12.643 14.0349   2
 -17  -7   0 18.5812 16.4719   2
  17  -7   0 -27.871 13.1072   1
 -17   7   0 17.0499 15.4448   2
  19  -7   0 -11.172 15.8710   1
 -19   7   0 -2.0810 19.3194   2
 -19  -7   0 4.71113 18.4638   2
 -21  -7   0 9.66212 24.0532   2
  21  -7   0 -16.167 20.3329   1
 -21   7   0 17.1327 24.6539   2
   0   8   0 272.396 15.5967   2
   0  -8   0 284.930 14.1758   1
   0  -8   0 297.456 15.1735   2
   0   8   0 274.892 14.0996   1
   2  -8   0 3991.58 170.172   2
  -2  -8   0 3970.60 168.729   1
  -2   8   0 3879.96 169.341   1
  -2  -8   0 3937.45 170.268   2
  -2   8   0 3815.66 170.282   2
   2  -8   0 3948.56 169.669   1
   2   8   0 4008.61 168.691   1
   4  -8   0 1058.43 48.2292   1
  -4   8   0 1041.94 47.5672   1
  -4  -8   0 1038.00 48.1993   2
  -4   8   0 1058.69 48.5458   2
   4  -8   0 1126.18 48.0954   2
  -6   8   0 1032.77 49.0476   1
  -6   8   0 1075.09 50.0777   2
  -6  -8   0 1120.67 49.9713   2
   6  -8   0 1125.11 50.2518   1
   6  -8   0 1109.41 49.4397   2
  -8   8   0 2385.55 104.947   2
  -8   8   0 2269.97 103.838   1
   8  -8   0 2378.32 104.294   2
  -8  -8   0 2360.58 104.569   2
   8  -8   0 2467.30 105.003   1
 -10   8   0 465.349 26.2320   2
 -10  -8   0 460.871 26.4860   2
  10  -8   0 468.335 26.9580   1
  12  -8   0 131.430 18.2132   1
 -12  -8   0 179.592 17.6420   2
 -12   8   0 169.836 17.4772   2
  14  -8   0 1494.69 67.5156   1
 -14   8   0 1393.47 68.3372   2
 -14  -8   0 1401.79 68.0770   2
  16  -8   0 1062.37 52.6497   1
 -16   8   0 1003.12 53.4918   2
 -16  -8   0 1017.04 54.0672   2
  18  -8   0 21.8767 15.2906   1
 -18  -8   0 24.1880 18.4801   2
 -18   8   0 37.6259 17.7893   2
 -20  -8   0 357.476 36.3271   2
  20  -8   0 340.906 34.6489   1
 -20   8   0 345.277 37.7340   2
  22  -8   0 269.276 40.5862   1
  -1  -9   0 4.57781 3.43846   2
   1   9   0 -1.7119 4.86590   2
   1  -9   0 2.94320 3.62733   2
   1   9   0 -3.1136 2.50579   1
  -1   9   0 0.71396 2.80053   1
  -1   9   0 -4.0518 5.09222   2
   1  -9   0 -4.2559 3.56343   1
  -1  -9   0 0.64392 2.82471   1
  -3  -9   0 -2.6988 2.50142   1
   3  -9   0 -2.5220 4.39176   1
  -3   9   0 -0.1914 3.31427   1
  -3   9   0 1.17747 5.40026   2
  -3  -9   0 4.02693 4.33643   2
   3  -9   0 3.74857 4.01657   2
  -5  -9   0 -1.0574 5.50222   2
  -5   9   0 -6.0315 5.68139   2
   5  -9   0 -4.3810 4.21517   2
  -7  -9   0 3.11928 6.27665   2
  -7   9   0 -0.3217 6.70870   2
   7  -9   0 -0.8602 4.96489   2
  -9   9   0 3.47856 8.44971   2
  -9  -9   0 -10.675 8.66031   2
 -11  -9   0 -2.8119 9.40394   2
 -11   9   0 2.89536 9.70944   2
 -13  -9   0 -6.3130 12.0738   2
  13  -9   0 12.2869 10.3285   1
 -13   9   0 -11.600 11.9079   2
 -15  -9   0 23.7023 16.6300   2
  15  -9   0 20.2160 12.7655   1
 -15   9   0 -12.272 16.9465   2
 -17   9   0 7.02464 16.8553   2
 -17  -9   0 -8.0896 17.4890   2
  17  -9   0 -23.260 22.8916   1
  19  -9   0 6.87960 16.9970   1
 -19  -9   0 20.7383 21.6245   2
 -19   9   0 24.8710 21.7043   2
 -21   9   0 -40.985 26.1117   2
 -21  -9   0 -35.712 25.3052   2
  21  -9   0 4.02269 22.6944   1
   0  10   0 487.099 22.7697   1
   0 -10   0 481.003 24.2471   2
   0 -10   0 497.024 23.2211   1
   0  10   0 476.274 24.8736   2
   2  10   0 4524.45 196.615   1
  -2  10   0 4581.21 197.021   1
  -2 -10   0 4773.34 196.475   1
  -2 -10   0 4531.45 198.185   2
   2 -10   0 4611.76 198.116   2
  -2  10   0 4312.13 198.197   2
   2 -10   0 4704.84 197.380   1
  -4  10   0 826.048 39.4136   1
   4 -10   0 882.042 40.2981   2
  -4  10   0 856.073 40.8819   2
   4 -10   0 837.697 40.4306   1
  -4 -10   0 852.931 40.5043   2
  -4 -10   0 933.048 38.1185   1
   6 -10   0 117.823 13.5266   1
  -6  10   0 143.724 10.7619   1
  -6 -10   0 164.696 12.9461   2
  -6  10   0 152.308 13.0689   2
   6 -10   0 164.718 11.1789   2
   8 -10   0 1262.63 57.4182   1
  -8 -10   0 1223.41 56.7369   2
  -8  10   0 1188.47 57.1601   2
 -10  10   0 614.722 33.2290   2
 -10 -10   0 629.611 33.2615   2
  10 -10   0 610.335 33.8374   1
 -12  10   0 759.263 40.8585   2
 -12 -10   0 777.821 40.5892   2
  12 -10   0 759.856 40.6094   1
  14 -10   0 969.738 49.3179   1
 -14  10   0 925.655 50.0318   2
 -14 -10   0 947.565 49.3531   2
  16 -10   0 132.329 24.2851   1
 -16 -10   0 180.508 26.0474   2
 -16  10   0 166.685 21.2240   2
 -18 -10   0 -11.733 19.3198   2
  18 -10   0 15.8659 15.9644   1
 -18  10   0 -6.1563 19.0576   2
 -20  10   0 653.145 47.0813   2
  20 -10   0 687.161 45.8408   1
 -20 -10   0 645.931 47.2677   2
  22 -10   0 246.515 31.3670   1
  -1  11   0 5.65607 5.83642   2
   1 -11   0 -5.3018 4.54809   2
   1  11   0 -0.4454 3.34849   1
   1  11   0 3.79216 5.96625   2
  -1  11   0 -2.1061 3.39148   1
   1 -11   0 -2.4253 4.19776   1
  -1 -11   0 2.91790 3.84530   1
  -1 -11   0 0.73404 4.70404   2
   3 -11   0 -7.0197 4.53190   2
  -3  11   0 4.23903 6.42577   2
  -3  11   0 -4.9363 3.56627   1
   3 -11   0 -3.5819 5.19829   1
  -3 -11   0 -6.5483 4.94975   2
  -5 -11   0 -3.9843 5.87179   2
  -5  11   0 5.82422 6.52319   2
   5 -11   0 -10.368 6.29201   1
   5 -11   0 3.59686 5.38183   2
  -5 -11   0 3.94554 6.05655   2
   7 -11   0 -7.0493 6.94953   1
  -7  11   0 -0.6413 7.92401   2
   7 -11   0 -2.8073 10.8520   2
  -9  11   0 -0.1812 8.17801   2
  -9 -11   0 10.2315 9.53640   2
   9 -11   0 -18.442 8.67504   1
 -11 -11   0 10.5195 10.7772   2
 -11  11   0 15.5568 10.3417   2
 -13  11   0 -5.0747 13.7835   2
  13 -11   0 14.1299 11.5416   1
 -13 -11   0 -1.0533 13.1938   2
 -15 -11   0 8.55317 15.2612   2
 -15  11   0 -18.173 16.3042   2
  15 -11   0 -17.235 15.4176   1
 -17  11   0 6.58185 17.8411   2
  17 -11   0 13.4645 15.5760   1
 -17 -11   0 -19.507 19.7414   2
 -19 -11   0 54.1448 23.2040   2
  19 -11   0 -18.672 18.6608   1
 -21 -11   0 49.5673 43.5414   2
 -21  11   0 19.7813 42.1750   2
  21 -11   0 13.9891 24.6512   1
   0 -12   0 2807.78 118.944   1
   0 -12   0 2712.64 120.352   2
   0  12   0 2746.84 118.623   1
   0  12   0 2677.90 120.612   2
   2 -12   0 326.847 17.7292   2
  -2  12   0 300.624 19.1733   2
  -2 -12   0 296.201 17.7080   2
   2  12   0 303.697 15.9137   1
   2 -12   0 325.705 17.8884   1
  -2  12   0 299.969 16.4871   1
  -2 -12   0 340.767 16.3615   1
   4 -12   0 302.933 18.7105   1
  -4 -12   0 285.252 17.8848   2
   4 -12   0 293.794 17.7336   2
  -4 -12   0 354.687 15.1261   1
  -4  12   0 273.903 16.5598   1
  -4  12   0 318.056 19.7765   2
   6 -12   0 4768.04 198.003   1
  -6 -12   0 4521.26 198.223   2
  -6  12   0 4371.88 198.452   2
  -8  12   0 220.421 17.6531   2
   8 -12   0 160.312 18.8623   1
  -8 -12   0 216.244 17.8312   2
 -10 -12   0 43.4567 11.4348   2
 -10  12   0 31.2801 11.1026   2
 -12 -12   0 1169.25 57.3581   2
  12 -12   0 1220.57 57.3878   1
 -12  12   0 1094.99 57.6792   2
 -14 -12   0 85.3285 27.2702   2
 -14  12   0 83.4999 23.2953   2
 -16  12   0 724.783 44.4973   2
 -16 -12   0 715.570 44.0972   2
  16 -12   0 706.955 43.1846   1
  18 -12   0 404.195 35.9625   1
 -18  12   0 425.207 38.0578   2
 -18 -12   0 423.860 38.6398   2
 -20 -12   0 19.3775 27.7614   2
 -20  12   0 54.2787 25.7607   2
  20 -12   0 -6.1540 22.4345   1
   1 -13   0 -6.5686 6.17342   2
   1  13   0 -4.6567 3.98216   1
  -1  13   0 -0.1419 4.44179   1
   1 -13   0 -5.9140 5.06352   1
  -1 -13   0 3.46549 4.63304   1
  -1  13   0 0.52239 6.28150   2
  -1 -13   0 3.67376 6.22908   2
  -3  13   0 0.54233 7.15884   2
   3 -13   0 -5.9845 6.01642   2
  -3 -13   0 -9.8117 6.20900   2
   3 -13   0 -7.2329 6.07694   1
  -3 -13   0 -5.3690 4.12876   1
  -5 -13   0 2.28436 3.05150   1
  -5  13   0 -13.724 8.28170   2
  -5 -13   0 -3.6811 8.44012   2
  -7 -13   0 7.78786 8.79557   2
   7 -13   0 -12.008 7.92800   1
  -7  13   0 0.59816 8.56401   2
  -9 -13   0 15.0851 9.69547   2
  -9  13   0 6.58438 10.1275   2
  11 -13   0 -11.552 11.2938   1
 -11  13   0 -15.748 12.1955   2
 -11 -13   0 -15.026 12.6110   2
 -13  13   0 -4.1541 15.9851   2
  13 -13   0 -20.745 13.6429   1
 -13 -13   0 4.68108 16.7161   2
 -15  13   0 -7.3042 17.1496   2
 -15 -13   0 -4.7146 16.9095   2
  15 -13   0 -13.388 14.6551   1
  17 -13   0 29.9405 16.8790   1
 -17 -13   0 47.4193 20.9104   2
 -17  13   0 -4.0486 20.4202   2
 -19 -13   0 9.91158 25.6425   2
 -19  13   0 -19.447 25.0872   2
  19 -13   0 -3.1496 21.2406   1
  21 -13   0 -45.478 29.0207   1
   0  14   0 44.3366 9.05822   2
   0 -14   0 46.3044 6.86625   1
   0  14   0 39.2895 6.52263   1
   2 -14   0 846.623 39.4583   1
  -2  14   0 810.449 41.0423   2
  -2  14   0 776.218 38.1786   1
  -2 -14   0 874.267 38.1721   1
   4 -14   0 550.700 29.6986   1
  -4 -14   0 609.468 28.3104   1
  -4  14   0 525.281 30.5598   2
  -6 -14   0 26.8463 9.72771   2
   6 -14   0 9.09444 8.74460   1
  -6  14   0 19.4773 10.1412   2
   8 -14   0 1122.31 53.6031   1
  -8  14   0 1025.99 53.2918   2
  -8 -14   0 1132.72 53.4520   2
 -10 -14   0 118.015 20.4553   2
 -10  14   0 117.959 19.6273   2
  10 -14   0 128.226 15.7939   1
 -12 -14   0 26.8442 16.7757   2
 -12  14   0 17.5005 15.4596   2
  14 -14   0 672.196 40.3533   1
 -14  14   0 629.056 41.0293   2
 -14 -14   0 654.072 40.9406   2
 -16 -14   0 193.142 30.4052   2
 -16  14   0 194.465 25.7688   2
  16 -14   0 204.744 29.5335   1
 -18  14   0 87.6173 25.5700   2
 -18 -14   0 84.2555 24.0580   2
  18 -14   0 75.2044 21.3082   1
  20 -14   0 205.073 28.3700   1
   1  15   0 -0.8115 5.39803   1
  -1 -15   0 0.44566 5.26371   1
  -1  15   0 -5.2851 7.84245   2
   1 -15   0 3.00913 6.04890   1
  -3 -15   0 5.35046 5.44698   1
   3 -15   0 -11.481 7.46078   1
  -3  15   0 9.00194 8.78161   2
  -5 -15   0 -4.1137 3.86597   1
  -5  15   0 -6.2136 8.55045   2
  -5 -15   0 -2.7056 9.02012   2
  -7  15   0 3.96410 10.1836   2
  -7 -15   0 -4.7637 10.4167   2
   7 -15   0 -2.0129 9.27006   1
  -9 -15   0 -13.500 12.2324   2
   9 -15   0 0.29724 11.3846   1
  -9  15   0 17.6091 12.1624   2
 -11 -15   0 -13.685 14.0095   2
 -11  15   0 -20.762 12.7864   2
  13 -15   0 -7.4738 14.0951   1
 -13 -15   0 1.82997 16.6280   2
 -13  15   0 15.5444 16.6073   2
  15 -15   0 34.4030 15.9626   1
 -15 -15   0 8.99170 18.4821   2
 -15  15   0 -12.026 19.1033   2
 -17 -15   0 -6.3421 22.6559   2
  17 -15   0 25.1926 19.1110   1
 -17  15   0 -25.180 22.9945   2
 -19 -15   0 -10.830 30.1700   2
 -19  15   0 -10.172 29.1427   2
  19 -15   0 11.6099 23.9852   1
   0 -16   0 584.801 28.5414   1
   0  16   0 508.729 27.5278   1
   0  16   0 593.841 31.3921   2
   2 -16   0 1269.85 57.9322   1
  -2  16   0 1220.06 59.7973   2
  -2 -16   0 1282.63 56.8371   1
   4 -16   0 584.388 30.9453   1
  -4 -16   0 604.218 28.1533   1
  -4  16   0 550.998 32.4167   2
   6 -16   0 134.075 17.6772   1
  -6 -16   0 155.591 18.8976   2
  -6  16   0 172.957 19.5206   2
  -8 -16   0 2061.36 94.9248   2
   8 -16   0 2108.92 94.5264   1
  -8  16   0 2008.39 95.3942   2
 -10  16   0 294.111 26.6500   2
  10 -16   0 297.511 27.4997   1
 -10 -16   0 308.515 27.2418   2
 -12 -16   0 27.4318 17.1399   2
 -12  16   0 43.6740 16.7524   2
  12 -16   0 34.9546 15.2827   1
  14 -16   0 933.979 49.5847   1
 -14  16   0 797.242 50.6126   2
 -14 -16   0 816.248 50.0926   2
  16 -16   0 121.895 21.8806   1
 -16  16   0 117.482 25.7270   2
 -16 -16   0 110.300 23.6019   2
  18 -16   0 294.976 40.5133   1
 -18  16   0 340.343 43.8092   2
 -18 -16   0 284.506 41.9838   2
  -1 -17   0 5.31004 6.19100   1
  -1  17   0 5.05613 9.36761   2
   1 -17   0 3.97588 6.61246   1
  -3 -17   0 1.74639 5.75480   1
   3 -17   0 -5.5194 7.42281   1
  -3  17   0 16.3761 10.9198   2
  -5  17   0 19.9681 11.4365   2
  -5 -17   0 -0.0957 5.25958   1
  -5 -17   0 -6.9703 9.95245   2
   5 -17   0 -6.7077 8.38112   1
  -7  17   0 16.2759 13.0560   2
   7 -17   0 -5.9411 10.2969   1
  -7 -17   0 2.28338 12.1188   2
  -9  17   0 20.8139 14.2851   2
  -9 -17   0 -4.0480 14.5722   2
   9 -17   0 -8.3961 11.9475   1
 -11 -17   0 -3.8282 16.4356   2
 -11  17   0 8.45957 15.6373   2
  11 -17   0 10.2853 13.1011   1
 -13  17   0 -16.903 19.0376   2
  13 -17   0 0.34516 15.1717   1
 -13 -17   0 -27.703 19.0243   2
 -15 -17   0 -8.9738 21.6224   2
 -15  17   0 -16.271 23.0741   2
  15 -17   0 -4.0850 17.8665   1
 -17 -17   0 53.5284 26.5024   2
  17 -17   0 54.5373 22.2761   1
 -17  17   0 32.2295 27.5260   2
   0 -18   0 4109.67 178.700   1
  -2 -18   0 377.696 21.0950   1
   2 -18   0 349.098 22.5010   1
  -2  18   0 362.016 25.7152   2
   4 -18   0 252.512 20.6319   1
  -4 -18   0 293.608 17.2725   1
  -4  18   0 279.504 24.2678   2
  -6 -18   0 1471.83 69.4549   2
  -6 -18   0 1320.42 63.1456   1
  -6  18   0 1452.21 70.3821   2
  -6 -18   0 1484.72 64.3955   1
   6 -18   0 1491.45 68.2663   1
   8 -18   0 410.468 32.1094   1
  -8 -18   0 477.069 33.9831   2
  -8  18   0 481.667 34.8440   2
  10 -18   0 504.390 35.0504   1
 -10  18   0 553.565 36.9030   2
 -10 -18   0 518.762 35.7523   2
 -12  18   0 959.936 56.1486   2
  12 -18   0 1077.68 54.7894   1
 -12 -18   0 931.763 54.9051   2
 -14 -18   0 93.2577 23.1290   2
  14 -18   0 81.0336 19.2894   1
 -14  18   0 78.6426 23.8027   2
  16 -18   0 67.3082 22.2875   1
 -16  18   0 100.919 28.5820   2
 -16 -18   0 85.0312 24.7259   2
  -1 -19   0 19.6893 7.40245   1
  -1  19   0 4.58109 11.1192   2
   1 -19   0 28.7305 7.94081   1
   3 -19   0 -11.703 8.04170   1
  -3  19   0 -9.9847 11.8193   2
  -3 -19   0 -6.5412 6.78378   1
  -5 -19   0 -2.9050 11.2016   2
   5 -19   0 -18.333 9.47923   1
  -5  19   0 -5.2392 12.5858   2
  -5 -19   0 10.3902 6.47009   1
  -7  19   0 11.3262 28.0762   2
   7 -19   0 4.16563 13.0897   1
  -7 -19   0 33.0818 23.1127   2
  -9  19   0 -2.7661 16.2492   2
   9 -19   0 -16.752 12.6307   1
  -9 -19   0 7.35266 15.0967   2
  11 -19   0 21.0927 13.7168   1
 -11  19   0 25.0285 18.6957   2
 -11 -19   0 -19.381 18.6768   2
  13 -19   0 2.53598 16.9287   1
 -13  19   0 -23.207 20.5084   2
 -13 -19   0 3.66209 21.0875   2
 -15 -19   0 -17.173 24.4764   2
 -15  19   0 -11.597 25.9041   2
  15 -19   0 -5.8188 20.0566   1
   0 -20   0 286.894 20.2621   1
   2 -20   0 434.121 26.6627   1
  -2 -20   0 481.981 26.0696   1
  -2  20   0 465.323 31.0039   2
  -4 -20   0 55.1156 8.60923   1
  -4  20   0 77.1715 18.4908   2
   4 -20   0 48.4084 11.3385   1
  -6 -20   0 47.1508 7.75014   1
   6 -20   0 67.7924 14.4813   1
  -6 -20   0 83.3563 16.0743   2
  -6  20   0 96.4705 17.2066   2
  -8 -20   0 791.188 44.9652   2
  -8  20   0 755.294 46.4598   2
   8 -20   0 790.176 43.9082   1
  10 -20   0 371.070 31.2128   1
 -10 -20   0 336.117 33.0711   2
 -10  20   0 354.927 33.9809   2
 -12 -20   0 0.87966 19.9197   2
 -12  20   0 52.0694 22.3185   2
  12 -20   0 -17.242 16.3318   1
 -14 -20   0 271.912 39.7568   2
  14 -20   0 258.901 36.1225   1
 -14  20   0 346.051 40.7678   2
  16 -20   0 11.1047 29.0437   1
 -16 -20   0 -61.112 32.1507   2
 -16  20   0 -44.597 38.1257   2
   1 -21   0 -5.1721 8.29841   1
  -1 -21   0 -8.4628 8.60193   1
  -3 -21   0 15.6655 8.23595   1
  -3  21   0 12.9699 13.3884   2
   3 -21   0 18.3005 9.55537   1
  -5  21   0 -19.223 14.1014   2
   5 -21   0 4.60909 18.7198   1
  -5 -21   0 10.9890 7.99310   1
  -5 -21   0 13.6556 14.9456   2
   7 -21   0 1.44939 11.7301   1
  -7 -21   0 16.2245 14.9346   2
  -7  21   0 7.13727 16.3038   2
  -9 -21   0 -32.523 17.4488   2
   9 -21   0 -2.1999 13.5417   1
  -9  21   0 18.3148 18.6959   2
 -11 -21   0 6.33551 21.0168   2
  11 -21   0 4.75844 16.1551   1
 -11  21   0 1.61590 20.6465   2
 -13  21   0 3.50079 25.1904   2
  13 -21   0 21.9015 19.5197   1
 -13 -21   0 37.8562 24.8400   2
  15 -21   0 14.6085 27.7691   1
 -15  21   0 -63.205 32.0963   2
 -15 -21   0 -30.186 30.3988   2
   0 -22   0 7.50929 9.81907   1
  -2 -22   0 241.651 20.5184   1
  -2  22   0 240.256 27.1950   2
   2 -22   0 249.875 20.9979   1
  -4 -22   0 255.889 20.1009   1
  -4  22   0 274.931 27.0490   2
   4 -22   0 234.455 29.0430   1
  -6  22   0 124.580 21.1728   2
   6 -22   0 87.1016 14.1163   1
  -6 -22   0 105.702 19.7944   2
  -8  22   0 527.439 39.4907   2
   8 -22   0 505.840 34.4705   1
  -8 -22   0 467.946 37.2819   2
 -10 -22   0 9.51049 20.7306   2
 -10  22   0 5.69798 21.5187   2
  10 -22   0 -17.555 16.5326   1
  12 -22   0 4.79134 19.2812   1
 -12  22   0 4.42670 23.8946   2
 -12 -22   0 5.72744 24.0490   2
  14 -22   0 325.503 42.8378   1
 -14 -22   0 296.293 46.9876   2
 -14  22   0 295.299 49.6825   2
  -1 -23   0 12.2619 10.4484   1
   1 -23   0 -11.751 10.4115   1
   3 -23   0 -10.111 10.5439   1
  -3 -23   0 -4.0050 10.4226   1
  -5 -23   0 0.75227 16.1899   2
  -5  23   0 21.9969 17.3044   2
   5 -23   0 12.4085 11.2838   1
  -7 -23   0 -29.099 16.7267   2
   7 -23   0 31.3515 13.0896   1
  -7  23   0 -1.5349 19.3821   2
  -9  23   0 -11.346 21.7652   2
   9 -23   0 -4.7001 15.4268   1
 -11  23   0 2.83840 24.7884   2
  11 -23   0 -7.7088 19.3328   1
 -11 -23   0 2.90503 24.6609   2
 -13  23   0 -8.0034 34.6304   2
  13 -23   0 -12.968 27.1378   1
 -13 -23   0 -31.336 30.1953   2
   0 -24   0 780.818 41.8765   1
   2 -24   0 137.298 15.8200   1
  -2 -24   0 162.776 21.3587   1
  -4  24   0 176.603 24.0181   2
   4 -24   0 171.277 23.5239   1
  -6  24   0 958.274 55.6298   2
  -6 -24   0 959.050 53.2084   2
   6 -24   0 909.346 50.0125   1
  -8  24   0 102.788 24.0581   2
  -8 -24   0 82.2183 22.1439   2
   8 -24   0 81.3049 16.9367   1
 -10  24   0 72.4725 26.5716   2
  10 -24   0 38.7815 19.1738   1
  -1 -25   0 -2.5280 14.9534   1
   1 -25   0 13.6873 12.8523   1
   3 -25   0 -5.6525 13.0036   1
  -5 -25   0 -4.4307 20.9224   2
  -5  25   0 -5.3899 20.5018   2
   5 -25   0 -3.6712 14.3487   1
   7 -25   0 -23.845 15.8444   1
  -7  25   0 -30.519 21.6977   2
  -7 -25   0 -5.5194 19.9762   2
   9 -25   0 -28.865 18.5017   1
  -9  25   0 15.3196 25.5147   2
  -9 -25   0 5.07640 24.3230   2
   0 -26   0 -8.9236 14.5194   1
   2 -26   0 293.991 28.9242   1
   4 -26   0 170.518 25.6943   1
  -4 -26   0 228.687 28.0729   2
  -6 -26   0 90.0101 23.9734   2
  -6  26   0 117.319 26.0466   2
  -8  26   0 226.457 31.1928   2
  -8 -26   0 214.442 38.6121   2
   8 -26   0 221.949 34.1231   1
   1 -27   0 -6.6228 16.1354   1
   3 -27   0 -6.9041 16.9397   1
  -5 -27   0 -7.6855 24.0351   2
   7 -27   0 6.80140 18.1346   1
   2 -28   0 179.283 22.0232   1
   4 -28   0 106.186 21.3874   1
   6 -28   0 19.9289 24.2050   1
   3 -29   0 -38.234 21.5001   1
  -2   0  -1 0.22526 0.85056   1
   2   0   1 2.05854 1.37374   2
  -2   0   1 0.11284 1.39061   2
   2   0  -1 -0.5204 0.97251   1
  -2   0  -1 0.12662 1.31781   2
   2   0   1 1.63992 1.04115   1
   2   0  -1 -0.3184 1.42226   2
  -4   0  -1 -0.5500 2.97426   2
   4   0  -1 3.48142 2.91340   2
   4   0  -1 0.10028 2.12199   1
   4   0   1 2.13230 2.66168   2
   4   0   1 0.32845 1.82011   1
  -4   0   1 -0.8568 2.89066   2
  -4   0  -1 -0.8276 1.63067   1
   6   0  -1 -0.6287 2.71328   1
  -6   0  -1 -3.6283 5.52396   2
   6   0   1 2.91384 3.82799   2
   6   0  -1 4.82569 3.82021   2
   6   0   1 -1.0738 2.55824   1
  -6   0  -1 -3.4020 2.30740   1
  -6   0   1 -0.8311 4.89326   2
  -8   0   1 1.59531 5.76282   2
  -8   0  -1 -0.7164 5.34582   2
   8   0  -1 -3.9686 4.75011   2
   8   0   1 -3.6300 4.43420   2
  -8   0  -1 -4.3257 2.68732   1
   8   0  -1 -6.3287 3.23710   1
  10   0  -1 -4.1356 4.60871   1
 -10   0   1 -1.4789 7.01228   2
  10   0   1 4.63823 5.93586   2
 -10   0  -1 1.66270 6.56218   2
  10   0  -1 -7.4532 5.86398   2
 -12   0   1 3.58386 8.71314   2
  12   0  -1 -3.9423 5.81161   1
 -12   0  -1 -2.8940 8.34220   2
  14   0  -1 -9.9561 7.46459   1
 -14   0  -1 2.72192 9.42578   2
 -14   0   1 -6.7638 10.4926   2
 -16   0   1 9.06367 12.2790   2
 -16   0  -1 15.5970 12.1067   2
  16   0   1 -10.609 9.16250   1
  16   0  -1 -1.5772 8.83611   1
 -18   0  -1 10.9444 14.6533   2
  18   0   1 -18.722 12.0158   1
  18   0  -1 26.6502 11.3531   1
 -18   0   1 22.8608 15.7431   2
 -20   0  -1 30.4404 17.3758   2
 -20   0   1 17.8225 18.2807   2
 -22   0   1 6.27160 24.2087   2
   1   1  -1 2734.74 118.080   1
  -1   1   1 2732.48 118.150   2
  -1  -1  -1 2729.46 118.085   1
  -1  -1   1 2718.15 118.086   2
   1   1   1 2726.96 118.149   2
   1   1   1 2781.16 118.116   1
  -1   1  -1 2816.78 118.230   1
   1  -1  -1 2872.08 118.155   2
   3  -1   1 2237.68 93.8894   2
  -3   1   1 2176.08 93.8915   2
   3  -1   1 2125.51 93.7503   1
  -3  -1  -1 2169.11 93.4610   1
   3   1  -1 2216.89 93.9191   2
  -3  -1  -1 2184.96 93.8950   2
   3   1  -1 2337.97 93.5209   1
  -3   1  -1 2215.59 93.8974   2
   3  -1  -1 2177.16 93.8689   2
  -3  -1   1 2138.54 93.8619   2
   3   1   1 2079.14 93.4567   1
   3  -1  -1 2178.31 93.7568   1
  -3   1  -1 2115.56 93.6994   1
   3   1   1 2193.27 93.9114   2
   5   1  -1 1277.02 53.9995   1
   5  -1   1 1200.59 54.3165   1
  -5  -1  -1 1250.06 54.7290   2
  -5   1   1 1279.52 54.8037   2
  -5  -1  -1 1201.11 53.8923   1
  -5  -1   1 1252.29 54.7615   2
   5  -1  -1 1283.51 54.4414   1
  -5   1  -1 1305.41 54.8553   2
  -5   1  -1 1226.58 54.2591   1
   5   1   1 1259.75 55.7731   2
   5   1   1 1169.03 53.9626   1
   7   1  -1 961.545 43.7354   1
  -7   1   1 1000.18 45.0447   2
   7  -1   1 1061.91 45.0169   2
   7  -1   1 958.715 44.1826   1
  -7  -1  -1 994.525 44.9901   2
   7   1  -1 1052.70 45.0105   2
  -7  -1  -1 941.287 43.6143   1
   7  -1  -1 1016.11 44.7941   2
   7   1   1 1060.24 45.0438   2
  -7   1  -1 1023.14 45.0717   2
   7  -1  -1 954.865 44.2664   1
  -7  -1   1 989.532 44.9840   2
  -7   1  -1 972.619 44.0506   1
   7   1   1 951.461 43.7901   1
   9  -1   1 811.495 36.1664   2
   9   1  -1 769.363 36.0163   2
  -9  -1  -1 724.733 34.5310   1
  -9  -1  -1 766.164 36.2580   2
  -9   1   1 783.846 36.3167   2
   9  -1   1 733.884 35.2074   1
   9   1  -1 755.003 34.5041   1
   9  -1  -1 755.502 35.1881   1
  -9  -1   1 748.969 36.1364   2
   9  -1  -1 795.063 36.0399   2
   9   1   1 779.994 36.1464   2
   9   1   1 755.685 34.5878   1
  -9   1  -1 786.295 36.4057   2
  -9   1  -1 746.209 34.5857   1
 -11  -1  -1 2348.72 102.888   1
  11  -1   1 2414.35 103.990   1
  11  -1   1 2258.19 104.695   2
 -11   1   1 2441.85 105.088   2
 -11  -1  -1 2423.54 104.913   2
  11   1  -1 2367.19 103.763   1
  11   1  -1 2330.92 104.872   2
  11  -1  -1 2307.49 104.745   2
  11   1   1 2408.84 103.585   1
 -11  -1   1 2403.97 104.898   2
 -11   1  -1 2343.71 103.283   1
  11  -1  -1 2437.98 103.738   1
 -11   1  -1 2416.17 104.978   2
  11   1   1 2314.23 104.880   2
  13   1  -1 167.019 12.9267   1
  13  -1   1 138.484 14.0736   1
 -13  -1  -1 158.314 16.3192   2
 -13   1   1 151.790 16.8320   2
 -13   1  -1 167.454 16.3558   2
 -13  -1   1 137.152 16.7274   2
  13  -1  -1 150.509 13.9840   1
  13   1   1 152.924 13.3257   1
 -15  -1  -1 261.539 21.9575   2
  15  -1   1 267.411 19.8211   1
  15   1  -1 289.393 18.0064   1
 -15   1   1 259.348 22.4685   2
  15   1   1 287.324 18.5674   1
 -15  -1   1 255.032 22.2632   2
 -15   1  -1 261.989 21.5579   2
  15  -1  -1 262.625 19.4176   1
 -17   1   1 488.684 40.4563   2
  17   1  -1 565.871 29.6831   1
  17  -1   1 563.043 30.9452   1
 -17  -1  -1 446.497 41.0403   2
 -17   1  -1 459.566 41.7275   2
  17   1   1 570.952 30.2213   1
 -17  -1   1 488.986 45.7809   2
  17  -1  -1 621.703 30.9075   1
 -19   1   1 302.570 29.0523   2
 -19  -1  -1 329.366 28.8420   2
  19  -1   1 321.784 27.4093   1
  19   1  -1 369.550 24.8199   1
  19   1   1 321.577 24.7471   1
  19  -1  -1 323.697 26.4836   1
 -19  -1   1 304.531 29.5246   2
 -19   1  -1 313.508 28.6188   2
 -21   1   1 252.252 32.5947   2
 -21  -1  -1 316.398 32.3004   2
 -21   1  -1 252.775 31.8454   2
 -21  -1   1 368.943 33.5987   2
   0  -2  -1 0.37197 0.86886   1
   0   2  -1 0.37679 0.67590   2
   0   2  -1 0.23033 0.81895   1
   0   2   1 0.95330 1.24811   2
   0  -2  -1 0.03195 1.02099   2
   0  -2   1 -0.0634 0.62379   1
   0  -2   1 -1.0294 0.83646   2
   2  -2   1 5470.59 234.212   1
  -2  -2  -1 5378.56 234.212   2
   2   2  -1 5327.29 234.149   2
  -2   2   1 5403.79 234.223   2
   2   2   1 5407.53 233.779   1
   2  -2  -1 5698.56 234.246   1
  -2  -2   1 5417.24 234.151   2
   2  -2  -1 5622.78 234.212   2
  -2   2  -1 5604.98 234.193   1
   2   2   1 5372.72 234.217   2
  -2   2  -1 5575.46 234.189   2
  -4   2   1 149.814 8.59930   1
   4   2  -1 179.547 7.75172   1
   4  -2   1 154.798 8.79690   1
  -4  -2  -1 150.115 7.74333   1
   4   2  -1 164.729 8.75649   2
  -4   2   1 165.474 9.16304   2
   4  -2   1 161.113 8.70806   2
  -4  -2  -1 176.556 9.18065   2
  -4  -2   1 173.243 9.22235   2
  -4   2  -1 169.076 9.13322   2
   4   2   1 163.864 8.76238   2
   4   2   1 153.926 7.81060   1
   4  -2  -1 161.927 9.14715   1
  -4   2  -1 155.789 8.62123   1
   4  -2  -1 165.004 8.75970   2
  -6   2   1 -0.9621 4.63818   2
  -6  -2  -1 1.66802 1.81848   1
  -6  -2  -1 1.30450 4.86327   2
   6  -2   1 1.43298 3.50798   2
   6   2  -1 2.81680 3.75326   2
   6  -2   1 -1.3374 2.85057   1
  -6   2   1 -0.7114 2.48997   1
   6   2  -1 -0.5213 2.32937   1
   6   2   1 -1.9203 2.48290   1
  -6   2  -1 1.72507 5.40766   2
  -6  -2   1 0.70745 6.55748   2
   6  -2  -1 -2.2901 3.52440   2
   6   2   1 2.42341 3.54803   2
  -6   2  -1 5.29039 2.35826   1
   6  -2  -1 -1.1635 3.31454   1
  -8  -2  -1 247.627 13.2155   1
  -8   2   1 297.744 15.9885   2
   8   2  -1 255.683 13.2385   1
   8  -2   1 228.268 14.9903   1
   8  -2   1 297.352 15.0742   2
   8   2  -1 288.115 15.1151   2
  -8  -2  -1 269.839 15.9000   2
  -8  -2   1 269.917 16.1600   2
  -8   2  -1 292.527 16.1450   2
  -8   2  -1 229.742 14.0902   1
   8  -2  -1 263.133 15.2336   1
   8   2   1 287.630 15.0600   2
   8   2   1 238.541 13.3592   1
   8  -2  -1 292.155 14.9806   2
 -10  -2  -1 632.328 29.8160   2
 -10   2   1 627.051 29.9752   2
  10  -2   1 611.299 29.0599   2
  10   2  -1 627.109 29.2076   2
  10   2  -1 600.074 27.3461   1
  10  -2   1 525.715 29.1668   1
  10  -2  -1 564.818 28.9242   1
  10   2   1 599.506 29.0571   2
  10   2   1 542.534 27.5204   1
  10  -2  -1 596.851 28.9577   2
 -10   2  -1 511.247 27.8638   1
 -10   2  -1 622.581 29.9694   2
 -10  -2   1 620.408 29.7715   2
 -12   2   1 862.348 40.6757   2
 -12  -2  -1 870.103 40.3362   2
 -12  -2  -1 731.624 36.7776   1
  12  -2   1 851.146 39.3836   1
  12   2  -1 796.847 39.6183   1
  12  -2  -1 830.963 39.3021   1
 -12   2  -1 867.073 40.4418   2
 -12   2  -1 795.643 37.8716   1
  12   2   1 750.820 40.8879   1
 -12  -2   1 847.173 40.4193   2
  14  -2   1 460.878 26.6723   1
 -14   2   1 472.470 28.1183   2
 -14  -2  -1 470.897 27.5932   2
  14   2  -1 509.158 24.1912   1
 -14  -2   1 438.735 28.1156   2
 -14   2  -1 484.422 28.3018   2
  14   2   1 437.568 24.9861   1
  16   2  -1 113.592 14.8982   1
  16  -2   1 98.3990 17.8929   1
 -16  -2  -1 155.286 20.0671   2
  16   2  -1 110.834 11.0644   1
 -16  -2   1 146.966 20.0800   2
 -16   2  -1 150.762 19.1537   2
  16  -2  -1 128.108 17.6762   1
  16   2   1 99.8039 15.3675   1
  18  -2   1 128.131 20.7044   1
 -18  -2  -1 181.196 23.1377   2
  18   2  -1 112.316 17.9285   1
 -18   2   1 149.635 22.6777   2
 -18  -2   1 182.927 23.7511   2
 -18   2  -1 139.685 22.3840   2
  18   2   1 101.367 18.0200   1
  18  -2  -1 144.982 21.0339   1
 -20   2   1 32.4393 18.6177   2
  20  -2   1 11.4839 16.8315   1
 -20  -2  -1 32.9657 18.0753   2
  20  -2  -1 10.3363 15.3591   1
 -20   2  -1 29.6010 17.3136   2
 -20  -2   1 45.2035 18.9288   2
 -22  -2  -1 -1.2245 22.9470   2
 -22   2   1 30.7420 23.4459   2
 -22  -2   1 15.3362 24.1350   2
 -22   2  -1 22.3897 24.0964   2
   1  -3   1 3058.45 134.458   1
  -1  -3  -1 3178.41 134.696   2
   1  -3   1 3156.03 134.548   2
  -1  -3  -1 3274.72 134.241   1
  -1   3   1 3070.31 134.658   2
   1   3  -1 3109.07 134.156   1
  -1  -3   1 2999.13 134.160   1
   1  -3  -1 3222.25 134.501   1
  -1   3  -1 3062.02 134.416   1
   1  -3  -1 3194.83 134.657   2
  -1   3  -1 3128.26 134.574   2
  -1  -3   1 3206.00 134.618   2
  -3   3   1 3795.79 163.534   1
   3   3  -1 3755.10 163.618   2
   3  -3   1 3867.19 163.630   1
   3  -3   1 3961.46 163.630   2
  -3  -3  -1 3685.91 162.836   1
  -3  -3  -1 3783.43 163.668   2
  -3   3   1 3675.42 163.648   2
   3  -3  -1 3935.05 163.672   1
  -3   3  -1 3777.20 163.631   2
  -3  -3   1 3695.52 163.571   2
   3   3   1 3839.96 162.847   1
   3  -3  -1 3902.87 163.645   2
  -3   3  -1 3911.82 163.574   1
   3   3   1 3814.57 163.689   2
  -5   3   1 2997.75 129.590   1
   5  -3   1 3005.29 129.615   1
  -5  -3  -1 2968.76 128.531   1
  -5  -3  -1 3039.89 129.827   2
   5   3  -1 2979.19 129.699   2
   5  -3   1 3043.94 129.676   2
  -5   3   1 2975.77 129.794   2
  -5   3  -1 3005.51 129.780   2
   5  -3  -1 3102.57 129.722   1
   5  -3  -1 3044.24 129.709   2
   5   3   1 3014.03 129.777   2
   5   3   1 2869.48 128.548   1
  -5  -3   1 2991.36 129.736   2
  -5   3  -1 3047.49 129.578   1
   7   3  -1 809.288 36.0495   2
   7   3  -1 884.977 34.5937   1
   7  -3   1 795.794 35.9373   2
   7   3  -1 736.537 34.4101   1
  -7  -3  -1 787.777 36.4572   2
  -7   3   1 755.740 35.5110   1
  -7   3   1 795.462 36.5016   2
  -7  -3  -1 755.178 34.3715   1
   7  -3   1 764.294 35.9720   1
  -7   3  -1 789.228 35.5526   1
   7   3   1 763.551 34.4897   1
  -7   3  -1 805.864 36.4654   2
   7  -3  -1 772.968 36.2282   1
   7  -3  -1 785.869 35.9339   2
  -7  -3   1 786.641 36.4236   2
   7   3   1 802.721 36.1034   2
  -9  -3  -1 1124.72 50.9834   1
  -9  -3  -1 1192.69 53.3250   2
  -9   3   1 1085.78 51.9532   1
   9   3  -1 1204.44 53.2608   2
   9  -3   1 1194.86 53.0630   2
   9  -3   1 1153.89 52.8971   1
   9   3  -1 1150.04 51.0523   1
  -9   3   1 1220.04 53.6072   2
   9  -3  -1 1175.38 52.9002   1
   9   3   1 1158.73 51.1668   1
  -9  -3   1 1176.26 53.3246   2
  -9   3  -1 1149.19 52.1081   1
   9   3   1 1183.65 53.1135   2
  -9   3  -1 1214.39 53.5257   2
   9  -3  -1 1183.88 52.9541   2
 -11   3   1 2124.57 94.6213   2
 -11  -3  -1 1897.13 91.7248   1
 -11  -3  -1 2201.09 94.5855   2
  11   3  -1 2142.07 91.9998   1
  11  -3   1 2167.21 95.7642   2
  11  -3   1 2130.28 93.9397   1
  11   3  -1 2145.25 95.0632   2
  11  -3  -1 2162.67 93.7515   1
  11   3   1 2128.81 97.5002   2
  11  -3  -1 2219.02 96.1531   2
 -11   3  -1 2120.49 94.5562   2
  11   3   1 2155.54 92.1658   1
 -11   3  -1 1990.80 93.0099   1
 -11  -3   1 2149.77 94.5328   2
  13  -3   1 250.638 18.6974   1
 -13   3   1 259.528 20.3644   2
  13   3  -1 276.562 15.5280   1
 -13  -3  -1 258.623 20.4546   2
  13   3  -1 281.541 15.0167   1
 -13   3  -1 252.375 15.7259   1
 -13  -3   1 258.172 20.2142   2
  13  -3  -1 274.804 18.5773   1
  13   3   1 284.713 15.3519   1
 -13   3  -1 266.297 19.8184   2
  15   3  -1 364.849 19.3007   1
 -15   3   1 326.977 24.6721   2
  15   3  -1 277.349 18.8014   1
 -15  -3  -1 331.907 24.9102   2
  15  -3   1 350.405 22.7001   1
 -15  -3   1 304.729 24.3678   2
  15   3   1 334.194 19.0735   1
 -15   3  -1 328.062 24.2256   2
  15  -3  -1 348.633 22.1684   1
 -17  -3  -1 466.375 31.7572   2
  17   3  -1 487.904 25.0938   1
  17  -3   1 440.365 28.9952   1
 -17   3   1 444.210 30.7380   2
 -17  -3   1 448.518 32.3709   2
  17  -3  -1 441.459 28.7958   1
 -17   3  -1 456.785 31.3449   2
  17   3   1 442.242 25.3478   1
 -19   3   1 323.970 30.1706   2
 -19  -3  -1 396.292 30.7582   2
  19  -3   1 347.074 28.7204   1
  19  -3  -1 370.448 28.5142   1
 -19  -3   1 384.331 31.0875   2
 -19   3  -1 375.457 29.5069   2
 -21   3   1 266.687 33.2542   2
 -21  -3  -1 366.283 33.8559   2
 -21   3  -1 296.060 32.5336   2
 -21  -3   1 291.018 34.6750   2
   0   4  -1 -1.7904 1.57182   1
   0  -4   1 -0.0129 2.13588   2
   0  -4   1 -0.7549 1.68008   1
   0  -4  -1 1.93279 2.14310   2
   0  -4  -1 1.13118 1.78550   1
   0   4   1 2.00544 2.48815   2
   0   4  -1 1.61459 2.18123   2
  -2  -4  -1 1572.15 65.3892   1
   2   4  -1 1536.57 65.3359   1
   2  -4   1 1547.69 66.1034   2
  -2   4   1 1464.98 66.1926   2
   2  -4   1 1512.51 66.0175   1
  -2   4   1 1510.77 65.9543   1
  -2   4  -1 1493.98 66.1234   2
   2  -4  -1 1525.25 66.0771   1
  -2  -4   1 1476.40 65.3447   1
  -2   4  -1 1532.24 65.9551   1
   2  -4  -1 1568.60 66.2059   2
  -4   4   1 1562.67 70.7218   2
  -4   4   1 1706.88 70.7271   1
   4  -4   1 1474.83 71.3058   2
  -4  -4  -1 1627.30 70.7557   2
   4  -4   1 1657.96 70.7145   1
  -4   4  -1 1575.97 70.6908   2
   4   4   1 1612.92 70.7626   2
   4  -4  -1 1726.38 70.8153   2
   4  -4  -1 1651.44 70.7387   1
  -4  -4   1 1583.63 70.6145   2
  -4   4  -1 1649.68 70.6547   1
  -6   4   1 540.460 25.9642   2
  -6  -4  -1 549.568 26.1647   2
   6  -4   1 561.735 25.4998   2
   6  -4   1 525.192 25.8212   1
  -6   4   1 534.218 25.3781   1
   6   4  -1 534.942 25.5307   2
  -6   4  -1 536.337 25.8787   2
   6  -4  -1 526.315 26.1628   1
  -6   4  -1 530.934 25.3588   1
  -6  -4   1 569.601 26.1331   2
   6   4   1 540.651 25.5826   2
   6  -4  -1 567.043 25.6184   2
  -8  -4  -1 281.716 16.0044   2
  -8   4   1 291.472 16.3089   2
   8  -4   1 265.437 14.6765   2
  -8   4   1 234.399 14.0546   1
   8   4  -1 279.208 14.8192   2
   8  -4  -1 259.795 15.6957   1
   8  -4  -1 265.061 14.7646   2
  -8  -4   1 268.581 15.8377   2
  -8   4  -1 274.125 16.0215   2
   8   4   1 265.551 15.0920   2
  -8   4  -1 211.992 14.2100   1
 -10   4   1 387.490 21.0466   2
  10   4  -1 358.151 19.5969   2
  10  -4   1 321.885 20.4699   1
 -10   4   1 304.782 18.2649   1
  10  -4   1 357.721 19.3055   2
 -10  -4  -1 381.299 20.9581   2
  10  -4  -1 303.567 20.5624   1
 -10   4  -1 320.436 18.3656   1
 -10   4  -1 369.498 21.0655   2
  10  -4  -1 358.564 19.1895   2
 -10  -4   1 389.451 20.6801   2
  10   4   1 363.137 19.4722   2
 -12   4   1 70.8714 11.3945   2
 -12  -4  -1 77.0815 11.4490   2
  12  -4   1 50.7457 9.05332   1
 -12  -4   1 69.1909 11.6174   2
 -12   4  -1 76.2757 12.0246   2
  12   4   1 68.1463 7.69918   1
 -12   4  -1 56.2343 9.62902   1
  12  -4  -1 41.8820 9.20476   1
 -14   4   1 250.984 21.4795   2
 -14  -4  -1 278.126 22.3071   2
  14  -4   1 271.258 20.4839   1
 -14   4  -1 249.283 21.8996   2
  14  -4  -1 308.760 20.3302   1
 -14  -4   1 273.326 21.9732   2
 -16  -4  -1 201.630 23.3682   2
 -16   4   1 177.690 21.8026   2
  16  -4   1 147.618 20.7985   1
  16  -4  -1 146.920 20.6324   1
 -16  -4   1 174.828 22.4083   2
 -16   4  -1 205.665 21.2666   2
  18  -4   1 67.5991 14.4573   1
 -18  -4  -1 132.124 23.6594   2
 -18   4   1 109.470 17.5771   2
 -18   4  -1 95.3174 18.1469   2
 -18  -4   1 78.7006 18.0167   2
  18  -4  -1 75.2685 14.3194   1
  20  -4   1 26.9677 18.4478   1
 -20   4   1 31.2484 19.0849   2
 -20  -4  -1 54.8119 19.0002   2
 -20  -4   1 39.5390 20.2803   2
 -20   4  -1 13.2840 18.9316   2
  20  -4  -1 31.4418 17.2503   1
 -22  -4  -1 69.4184 25.0802   2
 -22   4   1 82.7005 24.7898   2
 -22  -4   1 120.887 27.2693   2
   1  -5   1 520.360 23.7743   1
  -1   5   1 519.222 24.4105   2
   1  -5   1 531.926 24.1460   2
  -1  -5  -1 532.093 24.2246   2
  -1   5   1 515.677 23.7554   1
  -1  -5  -1 532.280 23.4132   1
   1   5  -1 537.241 23.3319   1
   1  -5  -1 530.650 23.9237   1
  -1  -5   1 522.714 24.1611   2
   1  -5  -1 541.910 24.2334   2
  -1   5  -1 510.153 24.2328   2
  -1   5  -1 529.373 23.6943   1
  -1  -5   1 521.039 23.4015   1
   1   5   1 536.414 24.4119   2
  -3  -5  -1 1275.94 53.9794   1
  -3   5   1 1241.63 55.3079   2
   3  -5   1 1130.83 55.7763   2
   3   5  -1 1276.19 53.9197   1
  -3  -5  -1 1218.80 55.1519   2
  -3   5   1 1315.27 55.1247   1
   3  -5   1 1284.03 55.0967   1
   3  -5  -1 1277.01 55.1850   1
   3  -5  -1 1299.11 55.4941   2
  -3  -5   1 1233.58 55.0786   2
  -3  -5   1 1214.26 53.9285   1
  -3   5  -1 1272.85 55.0282   1
  -3   5  -1 1263.02 55.2378   2
  -5   5   1 4169.29 180.604   1
  -5   5   1 4036.89 180.940   2
   5  -5   1 4283.47 180.897   1
   5   5  -1 4083.83 180.807   2
  -5  -5  -1 4109.43 180.867   2
   5  -5   1 4338.68 180.811   2
  -5   5  -1 4235.19 180.629   1
   5  -5  -1 4379.67 180.983   1
  -5   5  -1 4054.82 180.888   2
   5  -5  -1 4375.66 180.907   2
  -5  -5   1 4125.47 180.890   2
  -7   5   1 615.672 28.3438   1
   7  -5   1 589.998 29.1682   1
  -7  -5  -1 609.401 29.4016   2
  -7   5   1 582.819 29.2245   2
   7   5  -1 600.573 28.5599   2
   7  -5   1 620.323 28.6157   2
   7  -5  -1 629.947 28.6689   2
  -7  -5   1 628.322 29.4164   2
  -7   5  -1 617.115 29.4069   2
   7  -5  -1 585.979 29.4216   1
  -7   5  -1 612.676 28.2825   1
   7   5   1 583.997 28.5488   2
   9  -5   1 542.236 26.9205   1
  -9   5   1 483.041 25.4274   1
   9  -5   1 526.610 25.9752   2
  -9  -5  -1 557.564 27.3022   2
   9   5  -1 521.707 26.1627   2
  -9   5   1 549.221 27.3468   2
   9  -5  -1 538.523 26.8850   1
   9  -5  -1 548.255 26.0338   2
  -9   5  -1 532.206 27.1182   2
  -9   5  -1 503.540 25.4294   1
  -9  -5   1 545.529 27.2150   2
   9   5   1 515.353 26.0192   2
 -11  -5  -1 799.351 38.0708   2
 -11   5   1 755.115 38.0478   2
  11  -5   1 767.367 37.7208   1
 -11   5  -1 654.935 35.7084   1
  11  -5  -1 775.211 37.5549   1
 -11   5  -1 795.431 38.2420   2
 -11  -5   1 817.231 38.0860   2
 -13   5   1 347.147 23.5403   2
 -13  -5  -1 372.470 24.1948   2
  13  -5   1 341.436 22.4589   1
 -13  -5   1 369.723 24.2493   2
 -13   5  -1 347.391 23.6806   2
  13  -5  -1 342.288 22.9421   1
 -15   5   1 543.827 31.8841   2
  15  -5   1 494.795 30.6272   1
 -15  -5  -1 519.246 32.6056   2
 -15  -5   1 556.393 32.6506   2
  15  -5  -1 544.399 30.4371   1
 -15   5  -1 495.958 32.1425   2
  17  -5   1 547.779 33.6632   1
 -17   5   1 524.834 34.5888   2
 -17  -5  -1 570.559 35.6043   2
 -17  -5   1 552.070 35.5249   2
  17  -5  -1 570.662 33.2622   1
 -17   5  -1 520.446 34.3854   2
 -19   5   1 262.690 29.0913   2
 -19  -5  -1 257.285 29.6503   2
  19  -5   1 237.093 27.7876   1
  19  -5  -1 252.091 28.1407   1
 -19  -5   1 224.376 29.6580   2
 -19   5  -1 261.802 28.2657   2
 -21   5   1 77.5085 22.7011   2
  21  -5   1 69.0521 21.0519   1
 -21  -5   1 139.026 24.5792   2
  21  -5  -1 72.9064 20.6299   1
   0  -6   1 0.26480 2.21008   1
   0   6   1 0.28678 3.18810   2
   0   6  -1 0.11765 2.05966   1
   0   6  -1 1.88283 3.24404   2
   0  -6  -1 0.51414 2.42813   1
   0  -6   1 4.28695 2.88872   2
   2  -6   1 11.2512 2.98919   1
   2   6  -1 6.36934 2.06370   1
  -2   6   1 9.34235 3.92259   2
  -2  -6  -1 11.2318 2.16751   1
   2  -6   1 10.9674 3.26557   2
  -2   6   1 10.2386 2.80986   1
  -2  -6  -1 12.5486 3.55900   2
   2  -6  -1 5.06750 3.08155   1
  -2   6  -1 11.2238 2.66690   1
   2  -6  -1 12.1559 3.14091   2
  -2   6  -1 8.56829 3.69222   2
  -2  -6   1 8.94470 2.30391   1
  -2  -6   1 9.56875 3.31861   2
   4  -6   1 0.89372 3.61647   1
  -4   6   1 1.47293 4.45499   2
  -4  -6  -1 0.79616 4.01888   2
   4  -6   1 0.68148 3.45288   2
  -4   6   1 3.09053 3.15874   1
  -4  -6   1 1.29671 4.82321   2
  -4   6  -1 0.45468 5.39390   2
  -4   6  -1 3.89710 3.02230   1
   4  -6  -1 0.24855 3.84735   1
   4  -6  -1 -2.0997 3.22653   2
  -6   6   1 152.990 9.69533   1
  -6  -6  -1 150.780 11.3233   2
   6  -6   1 160.776 10.0169   2
  -6   6   1 150.624 11.3530   2
  -6   6  -1 149.445 11.1806   2
  -6  -6   1 150.639 11.3014   2
   6  -6  -1 148.360 11.7922   1
   6  -6  -1 157.128 9.93169   2
   8   6  -1 3.81257 4.85870   2
   8  -6   1 4.06631 4.86271   2
  -8  -6  -1 3.13189 6.32426   2
   8  -6   1 5.71618 5.25898   1
  -8   6   1 -1.1721 3.87756   1
  -8   6   1 0.18107 5.89509   2
  -8   6  -1 6.13629 3.64072   1
   8   6   1 -2.7995 4.85988   2
   8  -6  -1 0.31277 4.19690   2
   8  -6  -1 -10.501 5.79960   1
  -8  -6   1 1.31289 6.88309   2
  -8   6  -1 7.08707 6.20952   2
  10   6  -1 40.7819 6.92645   2
 -10  -6  -1 54.2874 9.03825   2
  10  -6   1 32.1137 7.83459   1
  10  -6   1 37.9083 7.11517   2
 -10   6   1 45.2206 8.94146   2
  10  -6  -1 20.0523 7.71174   1
 -10   6  -1 42.6083 8.73156   2
 -10   6  -1 20.5014 5.84737   1
 -10  -6   1 39.9519 9.55887   2
  10  -6  -1 29.0944 6.53758   2
  10   6   1 23.0876 6.65545   2
 -12  -6  -1 20.7579 10.3452   2
 -12   6   1 14.3300 10.1571   2
  12  -6  -1 31.3485 8.57197   1
 -12   6  -1 25.0250 10.3176   2
 -12  -6   1 15.2218 10.3895   2
 -14  -6  -1 6.77402 12.6657   2
 -14   6   1 11.3827 11.7515   2
  14  -6  -1 -14.968 10.3657   1
 -14   6  -1 22.5017 11.8622   2
 -14  -6   1 30.2570 12.6467   2
  16  -6   1 67.5138 12.9571   1
 -16   6   1 54.8730 17.5017   2
 -16  -6  -1 90.4648 19.3061   2
 -16  -6   1 85.7598 19.2960   2
  16  -6  -1 74.4202 12.7709   1
 -16   6  -1 78.3179 17.4371   2
 -18  -6  -1 50.7977 17.8751   2
 -18   6   1 25.3174 17.1418   2
  18  -6   1 8.14489 13.8669   1
  18  -6  -1 34.5155 13.8615   1
 -18  -6   1 23.2249 17.6821   2
 -18   6  -1 22.9290 16.5132   2
  20  -6   1 -28.171 17.8378   1
 -20   6   1 22.0225 19.5505   2
 -20  -6  -1 10.9905 20.9285   2
 -20  -6   1 9.23261 21.1266   2
 -20   6  -1 11.9852 20.2612   2
 -22   6   1 37.7629 26.1963   2
 -22  -6  -1 23.6297 24.7712   2
 -22   6  -1 18.3453 26.3391   2
 -22  -6   1 30.6853 26.7639   2
  -1   7   1 800.208 38.2135   2
  -1  -7  -1 860.130 36.9902   1
  -1  -7  -1 829.041 37.9569   2
   1  -7   1 856.448 37.9480   2
   1   7  -1 823.021 38.0201   2
   1   7  -1 878.844 36.8949   1
   1  -7   1 833.880 37.3717   1
  -1   7   1 813.155 37.2148   1
   1  -7  -1 853.117 38.0065   2
  -1  -7   1 851.742 37.9723   2
  -1   7  -1 835.223 37.1843   1
   1   7   1 833.273 38.2683   2
  -1  -7   1 837.126 36.9561   1
  -1   7  -1 815.163 38.0705   2
   1  -7  -1 836.219 37.4165   1
   3   7  -1 2296.03 92.7171   1
  -3   7   1 2117.66 93.7172   1
  -3  -7  -1 2209.41 94.4659   2
  -3  -7  -1 2247.83 92.7249   1
   3  -7   1 2188.99 94.0863   2
  -3   7   1 2046.70 94.3156   2
   3  -7   1 2140.71 93.9365   1
  -3  -7   1 2191.10 94.2971   2
   3  -7  -1 2186.79 94.2161   2
  -3  -7   1 2108.27 92.7252   1
  -3   7  -1 2057.36 94.3705   2
   3  -7  -1 2111.62 93.9802   1
  -3   7  -1 2143.81 93.7010   1
   5  -7   1 3351.29 140.005   1
  -5   7   1 3083.65 140.069   2
   5  -7   1 3312.39 139.775   2
  -5   7   1 3183.66 139.477   1
  -5  -7  -1 3082.46 139.837   2
   5  -7  -1 3392.07 140.117   1
  -5   7  -1 3186.47 139.486   1
   5  -7  -1 3355.97 139.883   2
  -5   7  -1 3147.21 140.062   2
  -5  -7   1 3165.75 139.830   2
   7  -7   1 145.503 12.2925   1
  -7   7   1 151.251 10.2885   1
   7  -7   1 158.865 10.5986   2
  -7   7   1 145.138 12.4295   2
  -7  -7  -1 158.406 12.2122   2
   7  -7  -1 137.908 12.3507   1
   7  -7  -1 151.580 11.0451   2
  -7  -7   1 157.468 11.9713   2
  -7   7  -1 134.883 10.0748   1
  -7   7  -1 155.145 12.1592   2
  -9   7   1 637.320 32.3871   1
   9  -7   1 700.055 34.2454   1
   9  -7   1 660.403 32.6334   2
  -9   7   1 712.295 34.0856   2
   9   7  -1 629.454 32.7787   2
  -9  -7  -1 743.631 34.4554   2
   9  -7  -1 735.885 34.2469   1
  -9   7  -1 615.944 32.2286   1
  -9   7  -1 704.726 34.0535   2
  -9  -7   1 728.499 34.1680   2
 -11   7   1 1086.03 52.0507   2
 -11  -7  -1 1108.72 51.8834   2
  11  -7   1 1047.99 51.7630   1
 -11   7  -1 1066.93 51.8265   2
 -11  -7   1 1106.58 51.8150   2
  11  -7  -1 1122.88 51.6488   1
 -13   7   1 720.678 38.5892   2
 -13  -7  -1 723.070 38.5638   2
  13  -7   1 760.262 38.3665   1
 -13  -7   1 755.017 38.8699   2
 -13   7  -1 717.899 38.8718   2
  13  -7  -1 698.484 38.1767   1
  15  -7   1 216.770 22.4418   1
 -15   7   1 231.208 23.0688   2
 -15  -7  -1 247.435 24.2428   2
 -15  -7   1 250.796 24.4184   2
 -15   7  -1 232.314 22.9762   2
  15  -7  -1 229.051 22.3462   1
 -17   7   1 208.650 25.2660   2
 -17  -7  -1 204.375 26.4158   2
  17  -7   1 154.760 24.5904   1
  17  -7  -1 206.936 24.3710   1
 -17   7  -1 220.559 25.1200   2
 -17  -7   1 232.569 27.3981   2
 -19  -7  -1 330.775 32.6611   2
  19  -7   1 324.206 30.6984   1
 -19   7   1 354.331 32.8973   2
 -19  -7   1 313.772 32.7541   2
  19  -7  -1 313.721 30.4628   1
 -19   7  -1 289.180 32.4898   2
  21  -7   1 223.487 34.1132   1
 -21   7   1 237.584 35.4272   2
 -21  -7  -1 174.510 27.0037   2
 -21  -7   1 209.930 35.5879   2
 -21   7  -1 166.268 27.4419   2
  21  -7  -1 155.038 23.6170   1
   0  -8   1 -0.8556 3.15311   2
   0  -8  -1 0.59695 2.98631   1
   0  -8  -1 1.74227 3.52377   2
   0   8  -1 1.87469 4.40058   2
   0   8  -1 0.02679 2.39209   1
   0   8   1 1.15199 4.93318   2
   0  -8   1 -0.7615 2.67542   1
  -2   8   1 500.863 24.0246   1
   2   8  -1 549.488 23.1273   1
   2  -8   1 514.477 24.5743   2
  -2   8   1 481.756 25.1734   2
  -2  -8  -1 524.193 23.2519   1
  -2  -8  -1 505.259 24.7544   2
   2  -8   1 510.266 24.3785   1
  -2   8  -1 506.460 25.0839   2
  -2  -8   1 516.504 23.2209   1
   2  -8  -1 519.368 24.7048   2
  -2  -8   1 487.254 24.5995   2
  -2   8  -1 510.758 23.9268   1
   2  -8  -1 514.033 24.4840   1
  -4   8   1 1670.00 75.7173   1
   4  -8   1 1771.93 76.1657   2
  -4   8   1 1652.71 76.5735   2
  -4  -8  -1 1642.75 76.3532   2
   4   8  -1 1833.80 74.3804   1
  -4  -8  -1 1805.78 74.4423   1
  -4  -8  -1 1840.66 74.4348   1
   4  -8   1 1742.17 76.2868   1
  -4  -8   1 1659.68 76.2672   2
  -4   8  -1 1693.66 75.7343   1
  -4   8  -1 1653.03 76.4854   2
   4  -8  -1 1751.88 76.3640   1
  -4  -8   1 1697.07 74.4056   1
   4  -8  -1 1766.72 76.2901   2
  -6   8   1 144.302 12.0274   2
   6  -8   1 99.3146 12.0481   1
   6  -8   1 157.648 9.92735   2
  -6   8   1 116.766 9.65263   1
  -6  -8  -1 134.064 12.1181   2
   6  -8  -1 147.665 9.73728   2
  -6   8  -1 155.450 11.7368   2
  -6   8  -1 107.132 9.66285   1
  -6  -8   1 131.052 11.4499   2
   8  -8   1 850.682 38.8290   2
   8  -8   1 776.057 40.5009   1
  -8  -8  -1 858.443 39.6772   2
  -8   8   1 855.882 40.1112   2
  -8   8   1 774.423 38.4942   1
  -8   8  -1 827.758 39.9436   2
   8  -8  -1 879.473 38.9865   2
   8  -8  -1 888.510 40.4802   1
  -8  -8   1 872.721 39.7466   2
  -8   8  -1 715.958 38.4802   1
 -10   8   1 309.643 21.0970   2
  10  -8   1 292.679 21.1780   1
 -10  -8  -1 336.786 21.1702   2
 -10  -8   1 318.096 21.0022   2
  10  -8  -1 315.673 21.3971   1
 -10   8  -1 347.352 20.9428   2
 -12   8   1 115.399 16.4152   2
  12  -8   1 76.4922 12.2138   1
 -12  -8  -1 130.636 16.4283   2
 -12  -8   1 98.3852 16.4006   2
  12  -8  -1 83.4290 11.9715   1
 -12   8  -1 119.440 15.9889   2
 -14  -8  -1 6.20414 13.0857   2
  14  -8   1 3.53274 10.2656   1
 -14   8   1 15.3496 12.7500   2
  14  -8  -1 12.8609 10.5252   1
 -14  -8   1 11.7284 12.8984   2
 -14   8  -1 -15.898 11.8807   2
  16  -8   1 219.389 25.2132   1
 -16  -8  -1 284.394 27.2007   2
 -16   8   1 274.400 25.9329   2
  16  -8  -1 246.700 25.1918   1
 -16   8  -1 232.492 25.5777   2
 -16  -8   1 263.624 27.1117   2
 -18  -8  -1 274.916 30.5764   2
  18  -8   1 274.348 29.4041   1
 -18   8   1 331.745 30.6922   2
 -18  -8   1 309.566 31.1640   2
 -18   8  -1 247.378 29.2890   2
  18  -8  -1 293.940 28.6957   1
 -20   8   1 48.4513 22.6681   2
 -20  -8  -1 34.4586 21.8971   2
  20  -8   1 9.74420 18.6031   1
  20  -8  -1 37.4006 18.6628   1
 -20  -8   1 0.37557 22.0614   2
 -20   8  -1 56.4051 23.0173   2
  22  -8   1 31.8178 26.3148   1
  22  -8  -1 52.0759 25.7693   1
   1  -9   1 1757.96 76.5758   2
  -1  -9  -1 1722.75 76.7480   2
   1  -9   1 1756.29 75.8242   1
  -1  -9  -1 1791.29 75.3764   1
  -1   9   1 1636.66 76.8322   2
   1   9  -1 1794.57 75.2281   1
  -1   9   1 1690.97 75.5634   1
   1   9  -1 1668.70 76.7319   2
   1  -9  -1 1737.52 76.6555   2
   1  -9  -1 1782.02 75.9029   1
  -1   9  -1 1664.05 76.7295   2
   1   9   1 1688.83 76.9223   2
  -1  -9   1 1778.53 75.3633   1
  -1   9  -1 1756.66 75.5751   1
  -1  -9   1 1745.05 76.6682   2
   3  -9   1 2400.79 105.636   1
  -3   9   1 2434.70 105.359   1
  -3  -9  -1 2398.55 106.236   2
   3   9  -1 2545.49 104.255   1
   3  -9   1 2495.82 105.995   2
  -3   9   1 2269.59 106.271   2
  -3  -9  -1 2508.33 104.290   1
  -3   9  -1 2324.35 106.170   2
  -3  -9   1 2440.67 104.350   1
   3  -9  -1 2427.57 105.668   1
  -3  -9   1 2425.28 106.118   2
  -3   9  -1 2356.77 105.210   1
   3  -9  -1 2446.21 106.097   2
  -5   9   1 2343.48 106.762   1
   5  -9   1 2586.25 107.539   1
   5  -9   1 2561.39 107.383   2
  -5   9   1 2362.95 107.747   2
  -5  -9  -1 2419.23 107.555   2
  -5   9  -1 2343.23 106.748   1
   5  -9  -1 2564.35 107.610   1
   5  -9  -1 2517.90 107.422   2
  -5   9  -1 2400.37 107.684   2
  -5  -9   1 2398.78 107.398   2
  -7  -9  -1 478.614 23.7916   2
   7  -9   1 438.594 22.1730   2
  -7   9   1 444.633 24.0659   2
   7  -9   1 442.980 24.0355   1
  -7   9   1 390.181 22.0001   1
  -7   9  -1 424.308 23.7572   2
  -7   9  -1 395.431 21.7398   1
   7  -9  -1 424.274 22.1317   2
   7  -9  -1 460.480 24.4435   1
  -7  -9   1 463.004 23.4316   2
  -9  -9  -1 1048.38 49.1785   2
   9  -9   1 999.105 49.4890   1
  -9   9   1 1039.04 49.5577   2
  -9  -9   1 1039.45 49.1316   2
  -9   9  -1 1035.00 49.3802   2
   9  -9  -1 1061.84 49.3822   1
  11  -9   1 583.637 32.6801   1
 -11  -9  -1 602.447 32.4194   2
 -11   9   1 586.695 32.7353   2
 -11   9  -1 563.097 32.4651   2
  11  -9  -1 595.282 32.4297   1
 -11  -9   1 613.413 32.6055   2
  13  -9   1 859.159 44.0048   1
 -13   9   1 823.468 44.4260   2
 -13  -9  -1 861.156 43.8811   2
 -13  -9   1 850.566 44.0180   2
  13  -9  -1 875.881 44.0462   1
 -13   9  -1 812.227 44.1181   2
 -15  -9  -1 457.371 34.2671   2
 -15   9   1 470.190 35.4876   2
  15  -9   1 420.678 31.0184   1
  15  -9  -1 476.560 31.5272   1
 -15   9  -1 453.571 34.4558   2
 -15  -9   1 486.925 34.3474   2
 -17  -9  -1 252.585 28.6751   2
  17  -9   1 192.367 33.6766   1
 -17   9   1 261.878 29.0937   2
  17  -9  -1 201.105 26.3975   1
 -17   9  -1 276.190 28.0003   2
 -17  -9   1 241.293 28.6404   2
 -19  -9  -1 266.047 34.0027   2
 -19   9   1 267.947 34.7975   2
  19  -9   1 263.230 31.6574   1
  19  -9  -1 236.781 31.0971   1
 -19   9  -1 295.028 34.4261   2
 -19  -9   1 226.236 33.9955   2
  21  -9   1 104.355 24.0464   1
 -21  -9  -1 111.895 26.3538   2
 -21   9   1 95.2676 28.9879   2
 -21  -9   1 108.007 26.9205   2
  21  -9  -1 102.715 23.7968   1
 -21   9  -1 109.573 28.2472   2
   0 -10   1 -7.8384 4.34076   2
   0  10   1 6.29587 5.53174   2
   0 -10  -1 1.39703 4.37772   2
   0  10  -1 6.78339 5.60893   2
   0  10  -1 2.07222 3.19746   1
   0 -10  -1 6.70440 3.96783   1
   0 -10   1 0.36152 3.68679   1
  -2  10   1 589.442 30.8313   2
  -2 -10  -1 615.676 30.1784   2
   2 -10   1 612.417 29.7272   1
   2 -10   1 624.492 30.0572   2
   2  10  -1 662.969 28.4249   1
  -2  10   1 614.493 29.1889   1
  -2 -10  -1 672.506 28.6179   1
  -2  10  -1 608.545 29.1783   1
  -2 -10   1 612.356 30.0590   2
   2 -10  -1 631.539 29.8512   1
  -2  10  -1 615.884 30.7145   2
   2 -10  -1 624.822 30.1166   2
  -2 -10   1 660.995 28.6524   1
   4 -10   1 767.743 36.8829   1
   4 -10   1 776.198 36.5520   2
   4  10  -1 831.656 34.5379   1
  -4 -10  -1 861.252 34.5978   1
  -4  10   1 751.284 36.0656   1
  -4  10   1 757.945 37.5403   2
  -4 -10  -1 778.818 37.1132   2
   4 -10  -1 788.608 37.2548   1
  -4 -10   1 745.715 36.7046   2
  -4  10  -1 746.919 35.9245   1
   4 -10  -1 779.785 36.7785   2
  -4 -10   1 792.304 34.4782   1
  -4  10  -1 751.386 37.3010   2
   6 -10   1 -2.0991 5.18799   2
  -6 -10  -1 -5.3625 6.62528   2
  -6  10   1 2.43415 6.54253   2
   6 -10   1 -0.8662 6.03599   1
   6 -10  -1 4.05293 5.18560   2
  -6  10  -1 -2.1368 6.62776   2
  -6  10  -1 1.28494 4.01926   1
  -6 -10   1 2.05482 6.75161   2
  -8  10   1 410.414 23.8920   2
  -8 -10  -1 433.573 23.5576   2
   8 -10   1 363.379 24.8842   1
   8 -10   1 437.260 26.7397   2
   8 -10  -1 393.703 24.3670   1
  -8 -10   1 410.074 23.4451   2
  -8  10  -1 422.332 23.9997   2
  10 -10   1 285.222 22.4357   1
 -10 -10  -1 323.725 21.8430   2
 -10  10   1 287.948 21.8174   2
  10 -10  -1 292.654 22.1369   1
 -10  10  -1 315.922 22.0437   2
 -10 -10   1 329.131 21.7386   2
  12 -10   1 15.4799 11.7130   1
 -12 -10  -1 49.4194 12.0187   2
 -12  10   1 45.4762 12.8039   2
 -12  10  -1 41.7388 12.2448   2
 -12 -10   1 58.1494 12.9428   2
  12 -10  -1 29.8304 11.5411   1
 -14  10   1 40.7295 15.5628   2
 -14 -10  -1 42.1521 14.5547   2
  14 -10   1 39.3414 12.7749   1
  14 -10  -1 43.5204 12.8891   1
 -14 -10   1 19.0755 14.3794   2
 -14  10  -1 39.8414 15.0406   2
  16 -10   1 266.364 45.5417   1
 -16 -10  -1 260.376 28.5100   2
 -16  10   1 272.190 29.1913   2
 -16 -10   1 287.880 28.5753   2
 -16  10  -1 190.400 29.2212   2
  16 -10  -1 272.598 35.8699   1
 -18 -10  -1 133.965 22.1305   2
 -18  10   1 104.079 22.7782   2
  18 -10   1 122.757 18.5378   1
  18 -10  -1 114.174 18.2069   1
 -18  10  -1 93.1508 23.0231   2
 -18 -10   1 128.314 21.9769   2
 -20 -10  -1 37.9152 24.7863   2
  20 -10   1 19.5706 20.4498   1
 -20  10   1 63.0908 25.4519   2
 -20 -10   1 17.5452 25.3232   2
  20 -10  -1 80.8586 20.5106   1
 -20  10  -1 56.5685 25.2534   2
  22 -10   1 39.8919 27.9702   1
  22 -10  -1 59.5766 27.7157   1
  -1  11   1 318.568 17.0949   1
   1  11  -1 335.813 19.1366   2
   1 -11   1 340.657 18.3322   2
  -1 -11  -1 322.460 18.5023   2
  -1 -11  -1 343.706 17.2018   1
  -1  11   1 319.404 19.6116   2
   1 -11   1 338.083 17.8559   1
   1  11  -1 351.208 16.7124   1
  -1 -11   1 354.296 17.2313   1
   1 -11  -1 352.451 18.1826   1
  -1  11  -1 326.302 19.3189   2
   1 -11  -1 326.081 18.5789   2
   1  11   1 329.053 19.4298   2
  -1 -11   1 316.298 18.0691   2
  -1  11  -1 349.160 16.9244   1
  -3  11   1 1526.44 71.6261   2
   3  11  -1 1621.42 68.9188   1
   3 -11   1 1632.03 70.5135   1
  -3 -11  -1 1722.57 69.0412   1
   3 -11   1 1576.58 70.9139   2
  -3 -11  -1 1544.60 71.0618   2
  -3  11   1 1501.69 69.8822   1
   3 -11  -1 1588.27 71.0313   2
  -3 -11   1 1541.48 70.9709   2
  -3  11  -1 1539.06 71.4496   2
  -3 -11   1 1670.79 69.0331   1
  -3  11  -1 1491.18 69.7571   1
   3 -11  -1 1601.35 70.5491   1
  -5  11   1 1526.66 74.5672   1
  -5 -11  -1 1600.29 75.5940   2
   5 -11   1 1689.03 75.3480   2
   5 -11   1 1733.02 75.7688   1
  -5 -11  -1 1783.62 73.0060   1
  -5  11   1 1694.37 76.3514   2
  -5 -11  -1 1726.30 75.9871   2
  -5 -11  -1 1855.29 72.9903   1
  -5 -11   1 1593.23 75.4373   2
  -5  11  -1 1676.30 76.1477   2
  -5  11  -1 1506.64 74.4670   1
  -5 -11   1 1704.84 72.8904   1
   5 -11  -1 1701.39 75.5083   2
  -5 -11   1 1701.76 75.8934   2
   5 -11  -1 1797.95 75.9087   1
  -7  11   1 192.760 16.1177   2
  -7 -11  -1 201.396 16.0956   2
   7 -11   1 170.388 16.1856   1
   7 -11   1 181.186 14.4924   2
   7 -11  -1 166.112 16.1635   1
  -7 -11   1 193.172 16.1389   2
  -7  11  -1 205.959 15.8195   2
  -9  11   1 378.882 23.9810   2
   9 -11   1 362.962 24.5238   1
  -9 -11  -1 388.108 24.0000   2
  -9 -11   1 388.863 23.5645   2
   9 -11  -1 366.135 24.5987   1
  -9  11  -1 398.815 23.6759   2
 -11 -11  -1 645.981 34.3498   2
 -11  11   1 600.588 34.0611   2
  11 -11   1 603.340 34.6675   1
 -11  11  -1 589.367 33.9571   2
  11 -11  -1 624.228 34.5964   1
 -11 -11   1 604.310 34.3550   2
  13 -11   1 851.362 45.3779   1
 -13 -11  -1 871.579 45.2835   2
 -13  11   1 872.643 46.2939   2
  13 -11  -1 845.304 45.2547   1
 -13 -11   1 851.476 45.3649   2
 -13  11  -1 844.796 46.2097   2
 -15 -11  -1 175.746 24.5989   2
  15 -11   1 137.864 19.9171   1
 -15  11   1 174.271 22.0686   2
 -15 -11   1 175.973 24.8184   2
 -15  11  -1 147.108 25.2843   2
  15 -11  -1 127.944 19.3293   1
 -17  11   1 142.995 21.9003   2
  17 -11   1 126.853 18.8182   1
 -17 -11  -1 174.030 28.8483   2
  17 -11  -1 125.194 18.3780   1
 -17 -11   1 170.622 29.9625   2
 -17  11  -1 201.527 24.0732   2
 -19  11   1 270.805 38.2553   2
 -19 -11  -1 301.969 36.8853   2
  19 -11   1 288.472 34.5806   1
 -19 -11   1 299.966 36.2941   2
 -19  11  -1 235.550 36.9955   2
  19 -11  -1 292.704 34.2292   1
  21 -11   1 80.0336 25.4210   1
 -21 -11   1 110.691 47.0633   2
 -21  11  -1 71.7240 44.0725   2
  21 -11  -1 70.9090 24.3632   1
   0 -12   1 -1.9398 5.36503   2
   0 -12   1 -4.7693 4.56060   1
   0  12  -1 6.65859 6.31344   2
   0  12   1 -0.2176 6.76640   2
   0  12  -1 -1.4101 3.81683   1
   0 -12  -1 -4.3640 4.55360   1
   0 -12  -1 -2.5440 5.23539   2
  -2  12   1 142.558 13.6720   2
  -2 -12  -1 146.139 10.6438   1
  -2 -12  -1 145.366 11.5351   2
   2 -12   1 141.964 11.5226   2
   2  12  -1 175.620 9.76236   1
  -2  12   1 137.438 10.8576   1
   2 -12   1 158.368 12.0915   1
  -2 -12   1 152.786 11.4199   2
   2 -12  -1 150.665 11.5574   2
  -2 -12   1 159.676 10.4483   1
  -2  12  -1 147.270 10.3765   1
   2 -12  -1 146.579 12.6911   1
  -2  12  -1 151.717 13.4365   2
  -4 -12  -1 1.85788 6.53225   2
   4 -12   1 1.81539 5.88147   2
  -4  12   1 2.99096 4.50646   1
   4  12  -1 -0.6855 4.87975   1
   4 -12   1 -1.2672 5.53007   1
  -4  12   1 2.03135 7.69863   2
  -4 -12  -1 7.49860 3.05066   1
  -4  12  -1 5.97772 7.61747   2
  -4 -12   1 5.82074 6.30715   2
  -4 -12   1 2.67262 2.83018   1
   4 -12  -1 -4.5468 6.03476   1
  -4  12  -1 4.15935 4.05397   1
   4 -12  -1 -8.0159 5.87530   2
  -6  12   1 13.6676 8.58906   2
  -6 -12  -1 11.0210 8.72831   2
   6 -12  -1 15.9271 7.18066   1
  -6 -12   1 15.8824 8.01393   2
  -6  12  -1 22.5586 8.18012   2
  -8 -12  -1 34.2553 10.8281   2
  -8  12   1 30.6784 10.1102   2
  -8  12  -1 39.9274 10.1347   2
  -8 -12   1 26.8566 9.68223   2
 -10  12   1 11.1176 11.0527   2
 -10 -12  -1 -6.5846 11.0464   2
 -10  12  -1 13.0450 9.98610   2
 -10 -12   1 -1.4542 10.4098   2
 -12 -12  -1 10.2561 12.6790   2
  12 -12   1 7.25569 10.6654   1
 -12  12   1 2.22508 13.7175   2
  12 -12  -1 37.6874 11.3870   1
 -12 -12   1 10.7224 12.0141   2
 -12  12  -1 0.43341 12.9407   2
  14 -12   1 80.4437 18.1939   1
 -14  12   1 125.950 22.5277   2
 -14 -12  -1 121.510 20.7714   2
  14 -12  -1 64.4969 18.2792   1
 -14  12  -1 105.395 33.2142   2
  16 -12   1 4.54123 15.2863   1
 -16  12   1 35.9289 18.4729   2
 -16 -12  -1 6.24496 17.6461   2
  16 -12  -1 30.3971 15.6835   1
 -16 -12   1 38.1637 18.0745   2
 -16  12  -1 47.1264 18.2732   2
 -18 -12  -1 24.9020 22.4064   2
 -18  12   1 26.1815 22.2791   2
  18 -12   1 -27.150 17.5322   1
 -18  12  -1 41.2264 22.1383   2
  18 -12  -1 -13.486 17.6480   1
 -18 -12   1 15.4340 22.8367   2
 -20  12   1 17.9765 26.4993   2
 -20 -12  -1 -8.6601 27.4013   2
  20 -12  -1 -6.9400 22.2491   1
 -20 -12   1 28.0807 28.0000   2
 -20  12  -1 9.84678 26.0487   2
   1 -13   1 713.630 36.4001   2
  -1  13   1 715.297 37.4612   2
   1 -13   1 790.812 35.7497   1
  -1 -13  -1 791.269 35.1883   1
   1  13  -1 801.485 34.7077   1
  -1 -13  -1 715.959 36.5057   2
  -1  13  -1 733.182 37.3078   2
  -1  13  -1 761.902 35.0762   1
  -1 -13   1 804.387 35.2113   1
   1 -13  -1 785.133 35.7278   1
   1 -13  -1 705.281 36.4097   2
  -1 -13   1 733.269 36.4840   2
  -3 -13  -1 1156.97 47.4019   1
  -3 -13  -1 994.224 49.3425   2
   3  13  -1 1127.62 46.9755   1
   3 -13   1 1031.91 49.2085   2
  -3  13   1 932.486 47.8407   1
   3 -13   1 1118.21 49.0607   1
  -3  13   1 1056.85 50.4497   2
  -3 -13   1 1142.80 47.3906   1
   3 -13  -1 1082.03 49.0468   1
   3 -13  -1 1027.40 49.2742   2
  -3  13  -1 1061.40 50.1875   2
  -3  13  -1 996.983 47.8686   1
  -3 -13   1 991.605 49.1966   2
  -5 -13  -1 543.015 25.0827   1
  -5  13   1 530.826 29.7081   2
   5 -13   1 515.759 28.6627   1
  -5 -13  -1 591.249 24.5911   1
  -5 -13  -1 525.786 29.0157   2
  -5  13  -1 512.126 29.1637   2
   5 -13  -1 508.535 28.4677   1
  -5 -13   1 519.945 28.9282   2
  -5 -13   1 562.719 24.6125   1
   7 -13   1 508.397 29.3519   1
  -7 -13  -1 546.049 29.3493   2
  -7  13   1 522.292 29.8345   2
  -7 -13   1 530.352 29.1007   2
   7 -13  -1 514.451 29.4870   1
  -7  13  -1 503.381 29.1730   2
   9 -13   1 592.640 34.5386   1
  -9  13   1 608.707 34.4368   2
  -9 -13  -1 598.674 33.7544   2
  -9 -13   1 631.065 33.6127   2
  -9  13  -1 624.061 34.1054   2
   9 -13  -1 634.321 34.5958   1
 -11 -13  -1 349.905 26.2480   2
  11 -13   1 311.972 25.5648   1
 -11  13   1 318.636 25.7827   2
 -11  13  -1 345.708 25.4571   2
  11 -13  -1 324.756 26.0893   1
 -11 -13   1 337.349 25.7949   2
 -13  13   1 414.904 35.6974   2
  13 -13   1 383.701 32.5208   1
 -13 -13  -1 405.640 34.0952   2
 -13 -13   1 411.895 32.9489   2
  13 -13  -1 395.106 32.3870   1
 -13  13  -1 409.172 33.1424   2
  15 -13   1 150.904 26.9648   1
 -15  13   1 220.917 27.7843   2
 -15 -13  -1 187.936 26.6103   2
 -15  13  -1 169.240 27.9253   2
  15 -13  -1 178.147 27.4382   1
 -15 -13   1 227.964 27.4614   2
 -17  13   1 269.918 33.4823   2
 -17 -13  -1 282.258 33.3796   2
  17 -13   1 253.860 32.0021   1
 -17 -13   1 311.577 33.7168   2
  17 -13  -1 309.464 31.7812   1
 -17  13  -1 261.887 33.1798   2
 -19  13   1 254.580 38.1558   2
 -19 -13  -1 266.867 39.5156   2
  19 -13   1 257.200 37.4685   1
  19 -13  -1 254.748 37.3564   1
 -19 -13   1 321.527 39.5174   2
 -19  13  -1 224.821 38.0787   2
  21 -13   1 -11.710 31.8645   1
  21 -13  -1 10.8409 30.4290   1
   0  14  -1 -2.8808 4.86787   1
   0 -14   1 -8.0591 7.42538   2
   0  14  -1 1.10293 6.85256   2
   0 -14  -1 -11.237 5.31980   1
   0  14   1 -6.3769 7.34904   2
   0 -14   1 1.85849 5.07519   1
   2 -14   1 87.7192 11.2006   1
   2  14  -1 80.1388 8.40234   1
  -2  14   1 76.7694 13.3740   2
  -2 -14  -1 65.8895 9.62227   1
  -2  14  -1 73.5366 13.2254   2
   2 -14  -1 71.0896 11.5129   1
  -2  14  -1 74.6779 9.33179   1
  -2 -14   1 89.5969 9.63706   1
   4 -14   1 927.003 44.7166   1
  -4 -14  -1 947.886 42.2847   1
  -4  14   1 924.215 46.0609   2
   4 -14  -1 926.031 44.6889   1
  -4  14  -1 925.700 45.8298   2
  -4 -14   1 947.661 42.6148   1
   6 -14   1 314.839 21.6894   1
  -6  14   1 309.851 22.8833   2
  -6 -14  -1 322.978 22.1657   2
   6 -14  -1 276.718 21.9281   1
  -6  14  -1 317.985 22.7046   2
  -6 -14   1 341.789 22.0211   2
   8 -14   1 125.436 18.7973   1
  -8  14   1 163.032 19.1157   2
  -8 -14  -1 189.302 19.4831   2
  -8 -14   1 174.086 18.5954   2
  -8  14  -1 174.495 18.4033   2
   8 -14  -1 157.752 18.8973   1
  10 -14   1 349.925 27.4565   1
 -10 -14  -1 374.917 26.7813   2
 -10  14   1 386.563 27.1144   2
 -10  14  -1 342.500 26.8405   2
  10 -14  -1 366.098 27.4150   1
 -10 -14   1 383.857 26.8118   2
 -12  14   1 20.8524 17.4924   2
 -12 -14  -1 6.31429 17.2406   2
  12 -14   1 -11.481 14.1952   1
 -12  14  -1 7.25237 15.7495   2
  12 -14  -1 -15.176 13.8303   1
 -12 -14   1 -2.1124 15.4902   2
 -14  14   1 41.3388 17.5175   2
 -14 -14  -1 74.6129 17.7221   2
  14 -14   1 39.3183 15.0804   1
 -14 -14   1 53.1247 17.6049   2
 -14  14  -1 20.2442 17.8643   2
  14 -14  -1 24.6687 14.8075   1
  16 -14   1 111.802 18.6998   1
 -16 -14  -1 99.6472 21.1025   2
 -16  14   1 112.179 21.7874   2
 -16  14  -1 115.615 21.7522   2
 -16 -14   1 109.958 21.5066   2
  16 -14  -1 109.440 19.0044   1
 -18  14   1 75.3788 23.7640   2
 -18 -14  -1 34.2290 25.5226   2
  18 -14   1 53.9112 21.4281   1
 -18  14  -1 1.45418 24.3571   2
  18 -14  -1 70.9670 21.2248   1
 -18 -14   1 64.3643 24.5774   2
  20 -14   1 -9.1098 25.7824   1
  20 -14  -1 24.7971 25.3117   1
   1  15  -1 292.938 16.8278   1
  -1 -15  -1 306.520 17.7924   1
  -1  15   1 324.176 21.3520   2
   1 -15   1 315.867 18.5522   1
  -1  15  -1 274.830 17.2405   1
  -1  15  -1 310.117 20.6437   2
   1 -15  -1 297.281 18.6507   1
  -1 -15   1 332.649 17.9066   1
  -3 -15  -1 1940.90 80.7318   1
   3 -15   1 1818.26 82.3081   1
  -3  15   1 1753.24 83.9099   2
   3  15  -1 1810.65 80.3260   1
  -3  15  -1 1759.63 83.6375   2
  -3 -15   1 1906.21 80.9459   1
   3 -15  -1 1848.17 82.2720   1
  -5  15   1 738.970 39.3030   2
  -5 -15  -1 727.000 38.7712   2
  -5 -15  -1 789.626 34.2611   1
   5 -15   1 768.118 38.2684   1
  -5 -15   1 753.378 38.9031   2
  -5 -15   1 725.604 35.1495   1
   5 -15  -1 761.288 38.2341   1
  -5  15  -1 742.157 39.0306   2
  -7  15   1 602.006 36.2236   2
   7 -15   1 661.600 34.9739   1
  -7 -15  -1 634.911 34.7719   2
   7 -15  -1 643.632 34.8310   1
  -7  15  -1 645.555 35.9405   2
  -7 -15   1 638.747 34.8993   2
  -9 -15  -1 385.947 26.6419   2
  -9  15   1 348.662 26.3451   2
   9 -15   1 325.641 26.1715   1
   9 -15  -1 336.052 26.1966   1
  -9 -15   1 361.387 25.9644   2
  -9  15  -1 324.104 26.2302   2
  11 -15   1 370.563 31.6289   1
 -11 -15  -1 410.694 31.6002   2
 -11  15   1 462.864 31.7767   2
 -11  15  -1 411.280 30.4607   2
 -11 -15   1 439.644 31.3604   2
  11 -15  -1 397.793 31.8032   1
 -13 -15  -1 470.692 35.6166   2
 -13  15   1 470.371 35.0978   2
  13 -15   1 461.304 34.0196   1
 -13 -15   1 499.762 34.9708   2
  13 -15  -1 474.458 34.4515   1
 -13  15  -1 493.189 35.3243   2
 -15 -15  -1 167.474 28.6729   2
  15 -15   1 135.166 19.6483   1
 -15  15   1 193.666 25.2724   2
  15 -15  -1 167.099 20.5565   1
 -15 -15   1 185.044 28.5795   2
 -15  15  -1 196.039 30.2559   2
 -17 -15  -1 291.083 37.3912   2
 -17  15   1 247.188 37.3737   2
  17 -15   1 307.370 36.1955   1
 -17  15  -1 262.222 38.2627   2
 -17 -15   1 261.323 37.0451   2
  17 -15  -1 308.775 35.8678   1
 -19  15   1 241.821 43.3096   2
  19 -15   1 317.367 42.2770   1
 -19 -15  -1 276.460 34.3418   2
 -19 -15   1 256.172 43.7571   2
  19 -15  -1 358.559 41.7159   1
 -19  15  -1 253.785 42.9639   2
   0  16  -1 -7.4297 8.24349   2
   0  16  -1 -8.2794 5.52437   1
   0 -16  -1 -8.0214 6.00433   1
   0 -16   1 -4.3129 5.88011   1
   0  16   1 -10.750 8.96891   2
   2  16  -1 376.163 21.1133   1
  -2  16   1 371.548 25.7938   2
   2 -16   1 410.229 23.1413   1
  -2 -16  -1 445.718 21.7158   1
   2 -16  -1 407.059 23.3052   1
  -2 -16   1 422.500 21.9471   1
  -2  16  -1 387.433 25.5449   2
  -4 -16  -1 201.191 13.2459   1
   4 -16   1 186.363 16.9152   1
  -4  16   1 187.677 19.0760   2
   4 -16  -1 202.008 17.1182   1
  -4  16  -1 201.522 18.8538   2
  -4 -16   1 200.674 13.1730   1
  -6 -16  -1 3.18355 4.13446   1
  -6 -16  -1 27.4426 11.5787   2
  -6 -16  -1 10.7751 4.40082   1
   6 -16   1 -0.4477 9.21454   1
  -6  16   1 15.9819 10.9267   2
  -6 -16   1 13.2578 3.87534   1
  -6 -16   1 23.2372 10.5972   2
   6 -16  -1 -3.1737 9.09374   1
  -6  16  -1 14.0387 11.8427   2
  -8 -16  -1 379.271 26.7015   2
   8 -16   1 309.260 25.8676   1
  -8  16   1 340.637 26.7331   2
  -8  16  -1 335.820 26.4998   2
   8 -16  -1 313.931 26.0251   1
  -8 -16   1 338.155 26.0856   2
 -10  16   1 244.002 26.4387   2
  10 -16   1 200.611 26.0173   1
 -10 -16  -1 206.057 26.2918   2
 -10 -16   1 228.743 25.0485   2
 -10  16  -1 256.360 24.9648   2
  10 -16  -1 240.927 26.5461   1
  12 -16   1 129.201 18.4866   1
 -12  16   1 144.235 25.9849   2
 -12 -16  -1 175.311 25.9235   2
 -12  16  -1 167.090 21.2452   2
  12 -16  -1 144.444 25.4187   1
 -12 -16   1 161.311 26.1460   2
  14 -16   1 182.876 28.2158   1
 -14  16   1 182.977 30.4788   2
 -14 -16  -1 183.002 28.7714   2
 -14  16  -1 225.745 30.0965   2
  14 -16  -1 203.623 28.7892   1
 -14 -16   1 162.250 23.8649   2
 -16  16   1 101.938 23.2564   2
 -16 -16  -1 70.8712 23.3224   2
  16 -16   1 25.5651 20.2409   1
 -16  16  -1 73.0417 24.4219   2
  16 -16  -1 45.4679 19.8393   1
 -16 -16   1 61.9144 22.6007   2
 -18 -16  -1 115.808 29.5012   2
  18 -16   1 124.473 24.7429   1
 -18  16   1 98.2296 30.1926   2
 -18  16  -1 84.3538 28.6205   2
 -18 -16   1 128.560 28.3789   2
  18 -16  -1 121.567 24.2925   1
  -1 -17  -1 782.833 35.6973   1
  -1  17   1 724.104 38.9773   2
   1 -17   1 734.288 36.2574   1
   1  17  -1 675.173 34.9151   1
   1 -17  -1 750.050 36.0204   1
  -1  17  -1 709.005 38.5165   2
  -1 -17   1 768.556 35.8095   1
   3 -17   1 614.561 32.7215   1
  -3 -17  -1 630.041 30.5711   1
  -3  17   1 630.325 34.9816   2
   3 -17  -1 606.286 32.6709   1
  -3  17  -1 623.756 34.5928   2
  -3 -17   1 653.081 30.7081   1
  -5  17   1 1.34756 11.1430   2
  -5 -17  -1 1.09242 5.50649   1
  -5 -17  -1 9.78346 5.70665   1
   5 -17   1 0.50633 8.66313   1
   5 -17  -1 4.25030 8.92179   1
  -5  17  -1 -1.9238 10.9807   2
  -5 -17   1 10.3410 10.9649   2
  -5 -17   1 8.31216 5.44586   1
  -7 -17  -1 616.567 34.6962   2
  -7  17   1 590.472 36.1270   2
   7 -17   1 560.867 34.0151   1
   7 -17  -1 575.939 34.3224   1
  -7 -17   1 591.777 34.5052   2
  -7  17  -1 594.782 35.8004   2
  -9  17   1 569.580 37.0075   2
  -9 -17  -1 514.429 35.8561   2
   9 -17   1 502.005 34.7156   1
   9 -17  -1 511.764 34.8816   1
  -9 -17   1 576.281 35.5552   2
  -9  17  -1 535.813 35.8460   2
 -11  17   1 439.463 34.5226   2
 -11 -17  -1 475.571 34.3307   2
  11 -17   1 437.846 33.2115   1
  11 -17  -1 484.388 33.7970   1
 -11  17  -1 439.935 33.8908   2
 -11 -17   1 470.404 33.7053   2
 -13  17   1 185.092 30.5291   2
  13 -17   1 169.774 27.2455   1
 -13 -17  -1 184.337 29.4944   2
 -13 -17   1 177.764 24.3565   2
 -13  17  -1 239.440 30.7721   2
  13 -17  -1 164.608 28.1949   1
 -15  17   1 85.8774 25.2753   2
 -15 -17  -1 52.2243 22.7587   2
  15 -17   1 15.1787 18.3293   1
 -15 -17   1 32.8663 22.6884   2
  15 -17  -1 22.9222 18.0083   1
 -15  17  -1 22.2427 24.0558   2
  17 -17   1 278.007 39.6045   1
 -17 -17  -1 246.116 40.3187   2
 -17  17   1 278.319 43.6999   2
  17 -17  -1 333.219 39.1769   1
 -17 -17   1 289.192 40.8112   2
 -17  17  -1 242.615 32.6262   2
   0 -18   1 7.53776 6.56974   1
   0 -18  -1 21.8450 6.78589   1
  -2  18   1 55.2517 12.4325   2
   2 -18   1 39.5347 8.78721   1
  -2 -18  -1 44.9719 8.22243   1
   2 -18  -1 56.6587 9.24433   1
  -2 -18   1 39.2596 8.24520   1
  -2  18  -1 55.5577 12.1356   2
  -4  18   1 15.4141 11.7524   2
   4 -18   1 9.68589 8.53097   1
  -4 -18  -1 10.4425 6.63029   1
   4 -18  -1 11.7598 9.27934   1
  -4 -18   1 10.7352 6.41619   1
  -4  18  -1 23.4349 11.8057   2
   6 -18   1 42.8741 11.2286   1
  -6 -18  -1 69.9007 14.4407   2
  -6 -18  -1 43.9821 6.51681   1
  -6  18   1 49.6312 14.2413   2
  -6 -18  -1 41.0797 5.92803   1
  -6 -18   1 40.3219 6.53628   1
  -6  18  -1 45.5022 14.4441   2
   6 -18  -1 44.1296 11.6055   1
  -6 -18   1 52.4796 13.9537   2
   8 -18   1 64.5647 15.9288   1
  -8  18   1 97.8969 19.9133   2
  -8 -18  -1 111.449 19.1563   2
  -8  18  -1 106.012 20.0438   2
  -8 -18   1 97.6611 18.2462   2
   8 -18  -1 72.0653 16.2459   1
 -10  18   1 10.6513 16.1009   2
 -10 -18  -1 -27.527 14.9770   2
  10 -18   1 4.85056 12.8323   1
 -10 -18   1 15.9574 15.8914   2
  10 -18  -1 -1.2762 12.8179   1
 -10  18  -1 1.01627 15.2771   2
 -12 -18  -1 -4.1821 18.3975   2
 -12  18   1 -15.421 17.9606   2
  12 -18   1 6.45051 15.1139   1
 -12 -18   1 -12.441 17.9996   2
  12 -18  -1 9.40334 15.6827   1
 -12  18  -1 25.3088 18.5085   2
 -14 -18  -1 -41.205 20.9812   2
  14 -18   1 1.24282 16.9298   1
 -14  18   1 26.0895 22.9845   2
  14 -18  -1 20.4853 17.8629   1
 -14  18  -1 12.4858 21.9792   2
 -14 -18   1 26.6663 20.9948   2
 -16  18   1 -22.317 26.6742   2
  16 -18   1 -25.574 21.7477   1
 -16 -18  -1 -29.982 25.4762   2
 -16  18  -1 -21.267 27.3782   2
 -16 -18   1 -7.4069 24.7895   2
  16 -18  -1 -14.116 21.2474   1
  -1  19   1 317.929 24.9959   2
   1 -19   1 335.880 20.9512   1
  -1 -19  -1 300.894 20.1131   1
   1 -19  -1 335.190 20.6671   1
  -1 -19   1 312.622 20.1089   1
  -1  19  -1 310.922 24.2765   2
   3 -19   1 871.806 44.7587   1
  -3 -19  -1 930.130 43.0340   1
  -3  19   1 920.539 47.9084   2
   3 -19  -1 886.146 44.8481   1
  -3  19  -1 919.450 47.6058   2
  -3 -19   1 938.516 43.0990   1
  -5  19   1 115.198 17.4054   2
  -5 -19  -1 125.935 20.0305   2
  -5 -19  -1 137.929 12.9784   1
   5 -19   1 113.739 14.1576   1
  -5 -19   1 98.1596 15.4219   2
  -5  19  -1 118.917 20.4339   2
  -5 -19   1 119.542 12.7998   1
   5 -19  -1 116.056 18.3554   1
   7 -19   1 326.662 28.5773   1
  -7 -19   1 373.500 33.5793   2
  -7  19  -1 356.365 35.7575   2
   7 -19  -1 371.510 29.2975   1
   9 -19   1 225.865 25.4532   1
  -9  19   1 224.703 27.2720   2
  -9 -19  -1 243.163 26.9320   2
  -9  19  -1 204.496 27.8670   2
   9 -19  -1 199.258 25.9822   1
  -9 -19   1 223.410 27.0525   2
  11 -19   1 474.256 33.8884   1
 -11 -19  -1 472.231 37.0798   2
 -11  19   1 472.493 37.7482   2
 -11  19  -1 457.217 37.0142   2
 -11 -19   1 444.314 36.6267   2
  11 -19  -1 441.095 34.3000   1
  13 -19   1 246.713 32.4200   1
 -13  19   1 288.802 36.1490   2
 -13 -19  -1 283.173 35.2056   2
 -13 -19   1 256.432 34.8536   2
 -13  19  -1 234.849 34.5644   2
  13 -19  -1 242.049 33.0868   1
  15 -19   1 12.2162 20.7308   1
 -15  19   1 54.5047 27.1258   2
 -15 -19  -1 -17.223 24.9877   2
 -15 -19   1 39.8616 25.5592   2
 -15  19  -1 4.90512 26.4464   2
  15 -19  -1 6.06435 19.7445   1
   0 -20   1 -13.520 7.86686   1
   0 -20  -1 -1.6522 8.13839   1
  -2 -20  -1 374.534 22.3776   1
   2 -20   1 371.474 23.9899   1
  -2  20   1 389.957 29.5746   2
  -2  20  -1 376.777 27.5605   2
  -2 -20   1 375.730 22.6394   1
   2 -20  -1 360.642 23.8010   1
  -4 -20  -1 42.4321 8.59600   1
   4 -20   1 45.8126 10.5138   1
  -4  20   1 59.5035 17.3032   2
  -4  20  -1 73.6537 17.5742   2
   4 -20  -1 42.6311 10.4332   1
  -4 -20   1 39.4321 8.33011   1
  -6 -20  -1 11.0002 14.1453   2
   6 -20   1 -11.616 11.7482   1
  -6  20   1 25.1784 14.5876   2
  -6  20  -1 5.51196 14.6546   2
   6 -20  -1 6.09299 12.6183   1
  -6 -20   1 4.74719 13.4426   2
  -6 -20   1 3.49913 6.53542   1
   8 -20   1 33.0597 13.0460   1
  -8  20   1 57.9665 18.0390   2
  -8 -20  -1 60.5593 15.9545   2
  -8 -20   1 39.8604 17.3179   2
   8 -20  -1 43.4323 13.9005   1
  -8  20  -1 31.5446 16.8358   2
 -10 -20  -1 70.4265 19.7278   2
  10 -20   1 108.915 17.5418   1
 -10  20   1 111.941 20.5832   2
 -10 -20   1 129.996 20.2393   2
  10 -20  -1 105.838 17.6278   1
 -10  20  -1 140.703 20.7842   2
 -12 -20  -1 213.151 33.1430   2
 -12  20   1 221.271 35.7450   2
  12 -20   1 185.623 30.0560   1
 -12  20  -1 210.649 27.1077   2
  12 -20  -1 196.960 31.0148   1
 -12 -20   1 218.115 25.1354   2
 -14  20   1 140.515 27.8108   2
 -14 -20  -1 27.0823 25.2438   2
  14 -20   1 71.4848 21.7801   1
 -14  20  -1 89.0218 26.1552   2
  14 -20  -1 67.3512 20.8361   1
 -14 -20   1 57.1148 25.8326   2
 -16  20   1 -1.0214 47.1816   2
  16 -20   1 62.9971 39.3712   1
 -16  20  -1 17.5478 36.4666   2
  16 -20  -1 62.5491 41.7835   1
 -16 -20   1 6.19425 34.4790   2
  -1 -21  -1 397.871 24.6200   1
   1 -21   1 393.847 25.5212   1
  -1 -21   1 438.674 25.3116   1
   1 -21  -1 413.517 25.6449   1
   3 -21   1 476.719 30.2464   1
  -3 -21  -1 527.500 28.5134   1
  -3  21   1 541.804 34.4062   2
  -3 -21   1 552.251 28.5571   1
  -3  21  -1 512.307 34.3279   2
   3 -21  -1 503.665 30.2291   1
  -5 -21  -1 93.1494 16.7815   2
  -5 -21  -1 55.7208 9.19123   1
   5 -21   1 60.1603 26.7597   1
  -5  21   1 77.5807 17.4389   2
  -5 -21   1 78.4496 9.48619   1
  -5 -21   1 58.4058 16.6840   2
  -5  21  -1 96.1442 16.9718   2
   7 -21   1 490.694 31.1493   1
  -7 -21  -1 453.348 33.7840   2
  -7  21   1 427.941 34.9073   2
  -7 -21   1 481.014 33.3891   2
   7 -21  -1 460.558 31.4762   1
  -7  21  -1 426.556 34.6505   2
  -9 -21  -1 324.460 32.9257   2
  -9  21   1 363.527 35.6460   2
   9 -21   1 421.738 31.4300   1
   9 -21  -1 420.718 31.8342   1
  -9 -21   1 396.451 33.1660   2
  -9  21  -1 387.917 35.3825   2
  11 -21   1 190.866 29.7670   1
 -11  21   1 192.761 27.1152   2
 -11 -21  -1 226.889 32.7620   2
  11 -21  -1 195.403 30.9704   1
 -11 -21   1 219.078 32.9213   2
 -11  21  -1 190.683 33.3071   2
 -13  21   1 181.344 28.1303   2
  13 -21   1 127.398 22.4884   1
 -13 -21  -1 114.052 25.9939   2
  13 -21  -1 95.9371 20.9404   1
 -13  21  -1 118.597 27.0934   2
  15 -21   1 49.3544 32.9504   1
 -15 -21  -1 26.9027 32.8348   2
 -15  21   1 100.694 39.0247   2
 -15  21  -1 71.6154 33.0703   2
  15 -21  -1 83.9212 32.9719   1
 -15 -21   1 91.0525 31.1228   2
   0 -22   1 -7.1312 9.55326   1
   0 -22  -1 1.71074 9.09239   1
  -2  22   1 125.880 19.7286   2
   2 -22   1 112.676 17.6546   1
  -2 -22  -1 118.398 17.4231   1
   2 -22  -1 110.503 18.6540   1
  -2  22  -1 124.926 18.3310   2
  -2 -22   1 113.258 17.4762   1
  -4  22   1 324.152 29.6525   2
   4 -22   1 288.219 28.6998   1
  -4 -22  -1 332.486 22.1753   1
  -4 -22   1 323.512 22.0791   1
  -4  22  -1 291.383 28.3252   2
   4 -22  -1 305.014 29.2026   1
  -6  22   1 74.9749 18.8881   2
  -6 -22  -1 54.2604 17.5439   2
   6 -22   1 38.1219 12.4903   1
   6 -22  -1 56.8350 13.2702   1
  -6 -22   1 62.7090 17.5412   2
  -6  22  -1 45.0186 17.8356   2
   8 -22   1 164.364 25.0999   1
  -8 -22  -1 212.993 29.3820   2
  -8  22   1 194.678 30.8593   2
  -8 -22   1 193.726 28.9964   2
  -8  22  -1 193.228 24.7150   2
   8 -22  -1 199.555 26.1714   1
  10 -22   1 6.05452 16.8507   1
 -10  22   1 5.97674 22.0642   2
 -10 -22  -1 36.0310 21.0961   2
  10 -22  -1 7.09561 17.2914   1
 -10  22  -1 68.8939 22.7638   2
 -10 -22   1 29.4298 20.9368   2
  12 -22   1 34.1733 19.8483   1
 -12 -22  -1 -12.008 23.6046   2
 -12  22   1 40.1212 25.5816   2
  12 -22  -1 7.84676 19.1574   1
 -12  22  -1 18.3913 24.8004   2
 -12 -22   1 -9.6465 24.0292   2
 -14 -22  -1 -15.281 33.5651   2
  14 -22   1 36.2357 26.5666   1
 -14  22   1 -2.5148 34.4804   2
  14 -22  -1 14.2190 26.4622   1
 -14  22  -1 4.21949 31.5991   2
 -14 -22   1 -36.063 29.1244   2
   1 -23   1 92.8350 13.2985   1
  -1 -23  -1 85.6024 12.5308   1
   1 -23  -1 108.834 18.6151   1
  -1 -23   1 110.268 18.9964   1
   3 -23   1 310.032 24.7278   1
  -3 -23  -1 358.972 24.7730   1
  -3  23   1 361.534 32.4144   2
  -3 -23   1 366.153 24.5392   1
  -3  23  -1 375.051 31.7352   2
   3 -23  -1 310.836 25.0081   1
   5 -23   1 208.318 23.6276   1
  -5 -23  -1 245.348 28.8341   2
  -5  23   1 234.408 29.7401   2
  -5 -23   1 197.065 28.4900   2
   5 -23  -1 236.917 24.3570   1
  -5  23  -1 189.782 28.5159   2
   7 -23   1 114.085 16.8112   1
  -7 -23  -1 157.343 21.8710   2
  -7  23   1 151.043 22.9044   2
   7 -23  -1 135.612 23.4594   1
  -7 -23   1 152.131 27.0868   2
  -7  23  -1 162.560 23.6581   2
  -9 -23  -1 105.490 22.6031   2
   9 -23   1 71.5301 17.8524   1
  -9  23   1 119.612 24.8933   2
  -9 -23   1 104.039 21.9823   2
  -9  23  -1 103.824 24.2966   2
   9 -23  -1 86.5225 17.8837   1
  11 -23   1 131.872 22.4122   1
 -11  23   1 187.809 28.3470   2
 -11 -23  -1 172.244 26.1571   2
  11 -23  -1 133.778 22.3476   1
 -11 -23   1 169.399 27.5566   2
 -11  23  -1 192.094 27.3880   2
 -13  23   1 195.900 51.7209   2
  13 -23   1 224.934 35.8067   1
 -13 -23  -1 169.057 40.5071   2
  13 -23  -1 199.684 44.1290   1
 -13 -23   1 213.321 34.9672   2
 -13  23  -1 239.289 37.2712   2
   0 -24  -1 -0.1991 12.1940   1
   0 -24   1 6.38828 11.6535   1
   2 -24   1 -5.2157 11.8803   1
  -2 -24  -1 -2.3200 11.6492   1
  -2 -24   1 12.1514 11.5035   1
   2 -24  -1 7.57339 11.5176   1
   4 -24   1 10.0320 11.5950   1
  -4  24   1 -20.833 18.6316   2
  -4  24  -1 -4.4395 17.8907   2
  -4 -24   1 23.7382 17.3848   2
   4 -24  -1 -0.2016 11.6686   1
   6 -24   1 14.6845 13.0619   1
  -6  24   1 11.7400 20.5957   2
  -6 -24  -1 -0.8166 18.4250   2
  -6  24  -1 21.5755 18.9950   2
  -6 -24   1 42.9809 19.5431   2
   6 -24  -1 23.9219 13.8462   1
   8 -24   1 -3.7828 15.1808   1
  -8  24   1 49.3323 23.5714   2
  -8 -24  -1 18.7122 20.0373   2
  -8 -24   1 40.6493 20.6180   2
   8 -24  -1 1.91390 15.5384   1
  -8  24  -1 14.1187 22.9790   2
  10 -24   1 -5.4427 17.9458   1
 -10  24   1 -3.8227 25.7972   2
 -10 -24  -1 22.8748 24.5928   2
 -10 -24   1 -4.1106 23.6969   2
 -10  24  -1 -7.0724 25.3183   2
  10 -24  -1 -11.557 18.5525   1
 -12 -24   1 -12.846 42.8375   2
  -1 -25  -1 116.744 17.6175   1
   1 -25  -1 101.257 15.5166   1
   3 -25   1 156.197 24.1833   1
   3 -25  -1 226.621 24.8411   1
  -5  25   1 303.927 35.8299   2
   5 -25   1 237.524 27.3308   1
  -5 -25  -1 329.943 35.3879   2
  -5 -25   1 216.828 34.9485   2
  -5  25  -1 322.714 36.1262   2
   5 -25  -1 269.395 27.9011   1
   7 -25   1 157.541 27.4739   1
  -7 -25  -1 184.518 32.3118   2
  -7  25   1 159.997 26.0219   2
   7 -25  -1 190.252 29.3871   1
  -7 -25   1 177.276 24.3554   2
  -7  25  -1 219.925 27.9463   2
  -9 -25  -1 94.4325 25.3557   2
  -9  25   1 155.044 28.4300   2
   9 -25   1 96.7738 20.7984   1
  -9  25  -1 124.118 28.3891   2
  -9 -25   1 153.567 26.2941   2
   9 -25  -1 146.922 20.7790   1
   0 -26  -1 -22.280 13.9028   1
   0 -26   1 25.4614 15.1543   1
   2 -26   1 46.3954 14.9229   1
   2 -26  -1 10.9587 15.0248   1
   4 -26   1 12.4111 15.3021   1
  -4 -26  -1 59.3610 22.6591   2
   4 -26  -1 37.0039 15.6394   1
  -4 -26   1 20.7151 22.4244   2
  -6 -26  -1 5.05000 21.4504   2
  -6  26   1 24.1098 24.3828   2
   6 -26   1 -24.089 16.4526   1
  -6  26  -1 36.3469 23.8901   2
  -6 -26   1 -15.431 21.7391   2
   6 -26  -1 11.7305 16.4737   1
   8 -26   1 38.3545 18.9798   1
  -8 -26  -1 47.0207 25.8002   2
   8 -26  -1 57.2489 20.0002   1
  -8  26  -1 41.6504 25.4271   2
  -8 -26   1 17.7084 24.3948   2
   1 -27   1 117.445 18.5922   1
   1 -27  -1 112.957 17.7136   1
   3 -27   1 260.450 31.7891   1
  -3 -27   1 230.479 29.0631   2
   3 -27  -1 181.285 21.8630   1
   5 -27   1 156.391 21.6376   1
  -5 -27  -1 230.553 38.7710   2
  -5 -27   1 223.302 28.0491   2
   5 -27  -1 163.899 21.5470   1
   7 -27   1 -3.1971 19.1893   1
   7 -27  -1 -1.7299 19.7769   1
   2 -28   1 94.0534 20.0377   1
   2 -28  -1 63.0271 19.7393   1
   4 -28   1 53.7532 20.5491   1
   4 -28  -1 28.5205 19.1786   1
   6 -28   1 -20.840 24.6243   1
   6 -28  -1 -23.339 28.8741   1
   3 -29   1 94.4938 22.8239   1
   3 -29  -1 41.5418 22.4509   1
   0   0   2 2.71293 1.34858   1
   0   0  -2 3.06256 1.28062   1
   2   0   2 314.384 14.8058   1
  -2   0   2 317.058 14.7717   1
  -2   0  -2 312.383 14.7216   1
  -2   0  -2 341.255 14.6380   2
   2   0  -2 310.651 14.7432   1
  -2   0   2 322.530 14.5650   2
   2   0  -2 341.375 14.6173   2
   2   0   2 322.604 14.5943   2
   4   0  -2 413.600 18.3352   1
  -4   0   2 384.126 18.4001   2
  -4   0  -2 370.403 18.0676   1
   4   0   2 365.296 18.0804   1
   4   0  -2 409.811 18.4322   2
   4   0   2 416.390 18.4824   2
  -4   0  -2 402.759 18.4950   2
  -6   0  -2 4.37140 2.39716   1
   6   0   2 6.64096 4.17865   2
   6   0   2 1.23936 3.06826   1
   6   0  -2 6.02162 4.01738   2
  -6   0   2 -0.9710 5.20706   2
   6   0  -2 1.89625 3.10621   1
  -8   0  -2 2833.48 122.148   1
   8   0   2 2943.71 123.379   2
   8   0  -2 2849.57 122.286   1
   8   0  -2 2908.76 123.291   2
  -8   0   2 2766.61 123.107   2
   8   0   2 2725.67 122.322   1
  -8   0  -2 2783.30 123.124   2
  10   0  -2 532.362 26.1487   1
 -10   0  -2 547.352 25.3200   1
  10   0  -2 555.839 26.7562   2
 -10   0   2 540.895 27.5808   2
  10   0   2 515.565 26.6347   2
  10   0   2 524.599 26.1867   1
 -10   0  -2 541.632 27.2717   2
  12   0   2 307.053 18.9891   1
  12   0  -2 318.407 18.6628   1
 -12   0   2 327.380 21.1387   2
 -12   0  -2 343.030 17.0384   1
 -12   0  -2 312.761 21.1442   2
  14   0   2 1816.50 77.1725   1
 -14   0  -2 1616.77 75.8221   1
 -14   0   2 1724.36 78.7945   2
  14   0  -2 1740.85 76.6522   1
 -14   0  -2 1694.04 78.6022   2
 -16   0   2 629.386 36.5930   2
  16   0  -2 673.559 33.2222   1
 -16   0  -2 620.225 36.1982   2
  16   0   2 632.988 33.9002   1
  18   0  -2 4.87962 11.0669   1
 -18   0  -2 13.6763 15.3346   2
  18   0   2 -9.4207 12.1475   1
 -18   0   2 9.29520 15.3717   2
 -20   0  -2 506.580 36.6358   2
 -20   0   2 564.437 38.2147   2
 -22   0   2 50.4753 23.9634   2
 -22   0  -2 39.1453 22.5690   2
  -1  -1  -2 6.21415 1.57766   2
   1   1  -2 5.33257 1.83717   1
  -1  -1  -2 6.87885 1.77913   1
  -1   1   2 4.05093 1.51080   2
  -1   1   2 5.47582 1.96765   1
   1   1  -2 9.55627 1.43489   2
   1  -1   2 4.87679 2.05167   1
   1  -1   2 5.85344 1.41986   2
  -1   1  -2 3.85455 1.92849   1
  -1  -1   2 7.94435 2.02922   1
   1   1   2 5.38481 1.90775   1
  -1  -1   2 7.40049 1.70638   2
  -1   1  -2 7.58735 1.38806   2
   1  -1  -2 3.51511 1.85895   1
   1  -1  -2 4.81490 1.45497   2
  -3   1   2 594.398 26.4165   2
  -3  -1  -2 575.351 26.2117   1
   3   1  -2 600.083 26.2669   1
   3   1  -2 606.378 26.4632   2
  -3  -1  -2 598.448 26.4352   2
   3  -1   2 630.583 26.4682   2
   3  -1   2 578.069 26.5201   1
  -3  -1   2 573.837 26.3757   2
   3  -1  -2 612.113 26.6524   1
  -3  -1   2 580.268 26.2177   1
   3  -1  -2 587.445 26.3494   2
   3   1   2 583.090 26.3933   2
  -3   1  -2 603.716 26.5276   1
  -3   1  -2 614.490 26.4238   2
   3   1   2 569.738 26.2447   1
   5  -1   2 45.9622 8.19036   2
  -5  -1  -2 50.2042 4.69137   1
   5   1  -2 56.3312 5.02069   1
  -5  -1  -2 56.7348 6.44521   2
  -5   1   2 49.7705 6.29049   2
   5  -1   2 53.1759 5.40598   1
   5  -1  -2 48.1084 6.08488   1
   5   1   2 51.2533 6.21458   2
  -5  -1   2 53.5419 6.59248   2
  -5   1  -2 55.0038 6.42244   2
   5   1   2 48.8382 4.82438   1
   5  -1  -2 47.6662 6.66406   2
  -5   1  -2 52.3890 4.89075   1
  -7  -1  -2 42.7264 4.76810   1
   7   1  -2 45.8598 6.79459   2
  -7  -1  -2 49.6735 7.19326   2
   7  -1   2 45.3494 6.06377   1
   7   1  -2 52.0325 5.54564   1
   7  -1   2 55.8928 7.06616   2
   7   1  -2 35.8140 6.10715   1
  -7   1   2 48.6861 8.02562   2
  -7   1  -2 46.2182 5.06296   1
   7   1   2 41.2311 5.57161   1
   7  -1  -2 53.0075 6.55533   2
  -7  -1   2 45.6934 6.97042   2
   7  -1  -2 42.3232 6.94143   1
  -7   1  -2 51.0078 6.95105   2
   7   1   2 45.3193 6.71421   2
   9   1  -2 76.4878 7.80342   1
  -9  -1  -2 70.3539 6.27486   1
  -9   1   2 80.5198 10.6116   2
  -9  -1  -2 75.0749 10.6272   2
   9  -1   2 68.0993 8.97824   1
   9  -1   2 75.9978 9.64889   2
   9   1  -2 62.5901 9.05688   2
   9  -1  -2 85.0819 9.36097   2
   9  -1  -2 57.2031 9.46987   1
   9   1   2 79.5904 9.59295   2
   9   1   2 79.8190 7.58609   1
  -9   1  -2 76.9078 10.7761   2
  -9   1  -2 75.9421 7.28358   1
  -9  -1   2 84.2657 10.3000   2
 -11  -1  -2 27.9013 8.83693   2
 -11   1   2 29.9896 8.66031   2
  11  -1   2 45.4360 7.81180   2
 -11  -1  -2 28.9669 4.51789   1
  11   1  -2 23.5372 5.42602   1
  11   1  -2 22.5004 7.71831   2
  11  -1   2 10.7445 6.49978   1
  11  -1  -2 12.2553 6.28923   1
 -11  -1   2 22.9189 8.36733   2
  11  -1  -2 16.1945 7.52650   2
 -11   1  -2 11.5020 4.97099   1
  11   1   2 16.6411 5.95192   1
  11   1   2 14.9639 7.81116   2
 -11   1  -2 36.4281 8.52423   2
 -13  -1  -2 0.50214 4.86244   1
  13  -1   2 -6.9352 7.16614   1
  13   1  -2 3.63464 5.85766   1
 -13  -1  -2 12.3363 9.57150   2
  13   1  -2 -4.9507 6.15464   1
 -13   1   2 -2.2760 9.67384   2
 -13   1  -2 -4.4409 5.60791   1
 -13   1  -2 2.34320 9.29558   2
 -13  -1   2 -0.7488 9.71433   2
  13   1   2 -1.0604 6.38380   1
  13  -1  -2 -6.0260 6.91450   1
 -15   1   2 -1.0023 11.8938   2
  15  -1   2 9.30969 8.97711   1
 -15  -1  -2 -4.3608 6.88377   1
 -15  -1  -2 13.7497 11.8110   2
  15   1  -2 -1.8112 7.40454   1
 -15  -1   2 18.1309 11.7758   2
  15   1   2 0.61857 8.24203   1
 -15   1  -2 -15.333 7.46733   1
 -15   1  -2 10.8959 10.9739   2
  15  -1  -2 -9.4653 8.52439   1
  17  -1   2 22.5102 11.9047   1
 -17  -1  -2 10.5775 15.8836   2
  17   1  -2 30.5306 10.0665   1
 -17   1   2 28.8753 17.2503   2
 -17   1  -2 40.0543 18.3771   2
  17  -1  -2 45.4442 10.7306   1
  17   1   2 28.3410 10.6119   1
 -17  -1   2 64.7068 19.7664   2
  19   1  -2 7.20306 13.3829   1
  19  -1   2 9.30787 14.4340   1
 -19  -1  -2 16.6584 16.7325   2
 -19   1   2 0.48274 17.2965   2
 -19  -1   2 -4.7512 17.6924   2
 -19   1  -2 5.34875 16.4480   2
  19  -1  -2 -15.739 13.1835   1
 -21  -1  -2 21.4125 20.2041   2
 -21   1   2 -8.5013 19.8289   2
 -21  -1   2 36.8296 22.1631   2
 -21   1  -2 -5.8677 19.8227   2
   2   2  -2 425.620 19.1200   1
   2   2  -2 414.905 19.1441   2
  -2   2   2 422.347 19.2804   2
  -2  -2  -2 420.189 19.0801   1
  -2  -2  -2 418.838 19.2556   2
   2  -2   2 435.716 19.1234   2
   2  -2   2 423.307 19.5295   1
  -2   2  -2 444.652 19.5275   1
  -2  -2   2 423.347 19.1993   2
   2   2   2 413.749 19.1055   1
  -2   2  -2 434.775 19.1451   2
  -2  -2   2 418.154 19.1271   1
   2  -2  -2 443.686 19.2295   2
   2  -2  -2 447.455 19.5628   1
   4   2  -2 1091.94 46.3272   2
   4  -2   2 1036.10 46.4102   1
  -4  -2  -2 1035.60 45.8008   1
  -4  -2  -2 1052.65 46.4167   2
   4   2  -2 1036.12 45.7566   1
   4  -2   2 1070.62 46.2977   2
  -4   2   2 1056.97 46.4242   2
   4  -2  -2 1060.15 46.2889   2
   4   2   2 1022.62 45.8461   1
   4   2   2 1047.13 46.3185   2
  -4  -2   2 1043.95 46.3215   2
  -4   2  -2 1049.09 46.2865   1
   4  -2  -2 1090.63 46.3831   1
  -4  -2   2 1046.50 45.7745   1
  -4   2  -2 1081.22 46.3805   2
   6   2  -2 4565.55 190.659   1
   6   2  -2 4537.29 191.559   2
   6  -2   2 4571.19 191.504   2
  -6  -2  -2 4475.38 190.574   1
  -6   2   2 4452.94 191.756   2
   6  -2   2 4434.79 191.320   1
  -6  -2  -2 4531.21 191.677   2
   6  -2  -2 4627.62 191.295   1
   6   2   2 4533.32 191.583   2
  -6   2  -2 4384.80 191.053   1
   6  -2  -2 4415.33 191.400   2
   6   2   2 4262.34 190.604   1
  -6   2  -2 4060.59 192.285   2
   8   2  -2 389.942 19.1228   1
   8  -2   2 407.849 20.4579   2
   8   2  -2 454.289 19.2595   1
  -8  -2  -2 407.894 21.1494   2
  -8  -2  -2 401.574 18.8263   1
   8   2  -2 418.612 20.6250   2
   8  -2   2 371.997 20.4056   1
  -8   2   2 400.083 21.3133   2
  -8   2  -2 398.242 19.6808   1
   8   2   2 413.467 20.5154   2
  -8  -2   2 401.306 21.1807   2
  -8   2  -2 410.551 21.3179   2
   8  -2  -2 401.558 20.4007   2
   8  -2  -2 389.370 20.5165   1
   8   2   2 387.525 19.0970   1
  10   2  -2 1358.38 60.0449   1
  10   2  -2 1318.12 61.6649   2
 -10  -2  -2 1363.74 59.8480   1
  10  -2   2 1344.65 61.6864   2
  10  -2   2 1370.58 61.4411   1
 -10  -2  -2 1403.03 62.1048   2
  10   2  -2 1560.95 60.4946   1
 -10   2   2 1392.93 62.2168   2
 -10   2  -2 1357.45 60.6245   1
 -10   2  -2 1379.08 62.0839   2
 -10  -2   2 1322.30 61.8633   2
  10  -2  -2 1351.47 61.2784   1
  10   2   2 1317.22 61.7501   2
  10  -2  -2 1293.14 61.4883   2
  10   2   2 1360.69 60.1956   1
 -12  -2  -2 1258.84 56.3454   1
 -12  -2  -2 1245.26 59.0881   2
  12   2  -2 1395.63 57.2085   1
  12  -2   2 1253.65 58.2836   1
 -12   2   2 1287.92 59.4135   2
  12   2  -2 1279.06 56.8502   1
 -12  -2   2 1254.15 59.2207   2
  12   2   2 1299.88 57.0803   1
 -12   2  -2 1206.95 56.9543   1
 -12   2  -2 1252.29 59.1342   2
  12  -2  -2 1288.45 58.0181   1
 -14  -2  -2 192.329 18.0987   2
  14   2  -2 186.945 13.8052   1
  14  -2   2 153.798 17.0212   1
  14   2  -2 166.803 13.7930   1
 -14   2   2 173.372 18.2276   2
  14   2   2 164.490 14.9301   1
 -14   2  -2 166.284 18.6915   2
 -14  -2   2 184.723 18.9871   2
  14  -2  -2 187.236 16.3771   1
 -16  -2  -2 552.563 32.8290   2
 -16   2   2 546.091 32.7122   2
  16   2  -2 526.807 27.7987   1
  16   2  -2 490.386 34.6795   1
  16  -2   2 530.167 30.6825   1
  16   2   2 514.334 28.4863   1
 -16  -2   2 521.736 32.6981   2
 -16   2  -2 500.103 31.9268   2
  16  -2  -2 550.645 29.8957   1
  18  -2   2 470.495 29.8254   1
  18   2  -2 424.755 26.0768   1
 -18  -2  -2 395.131 31.0767   2
 -18   2   2 431.307 31.5175   2
  18   2   2 396.360 27.0797   1
 -18   2  -2 403.901 30.8834   2
  18  -2  -2 469.176 28.8317   1
 -18  -2   2 472.756 32.1753   2
 -20   2   2 113.694 20.5590   2
 -20  -2  -2 166.835 27.0726   2
  20  -2   2 84.4248 18.4140   1
 -20   2  -2 68.4906 19.1173   2
  20  -2  -2 94.6928 16.6565   1
 -20  -2   2 129.498 21.9135   2
 -22  -2  -2 227.610 36.2963   2
 -22   2   2 308.833 37.2547   2
 -22   2  -2 313.667 35.9925   2
 -22  -2   2 293.000 37.1618   2
  -1  -3  -2 4455.85 185.601   2
  -1   3   2 4359.62 185.599   2
  -1  -3  -2 4251.25 185.324   1
   1   3  -2 4265.47 185.307   1
   1  -3   2 4204.55 185.540   1
   1  -3   2 4446.06 185.354   2
   1   3   2 4282.00 185.334   1
  -1  -3   2 4079.34 185.295   1
  -1   3  -2 4343.17 185.390   2
  -1   3  -2 4384.31 185.547   1
  -1  -3   2 4437.37 185.419   2
   1  -3  -2 4448.63 185.541   2
   1  -3  -2 4359.77 185.588   1
   3   3  -2 852.318 37.7159   2
  -3   3   2 832.837 37.8424   2
  -3  -3  -2 845.904 37.8203   2
   3  -3   2 887.478 37.7156   2
  -3  -3  -2 843.743 37.2621   1
   3   3  -2 848.665 37.2224   1
   3  -3   2 863.983 37.9928   1
   3  -3  -2 890.952 37.7771   2
   3   3   2 844.069 37.2704   1
  -3   3  -2 879.499 37.8503   1
  -3  -3   2 843.699 37.2108   1
  -3  -3   2 833.487 37.6820   2
  -3   3  -2 860.400 37.7469   2
   5   3  -2 2.17079 1.91971   1
   5   3  -2 10.2678 3.10805   2
  -5   3   2 7.90244 3.89276   2
  -5  -3  -2 2.95757 2.01957   1
   5  -3   2 3.46094 3.26440   1
  -5  -3  -2 1.92493 4.32191   2
   5  -3   2 2.72217 3.36435   2
   5   3   2 0.99717 2.32915   1
   5  -3  -2 3.24117 3.23040   2
   5   3   2 2.44447 3.46371   2
   5  -3  -2 5.15007 3.61636   1
  -5  -3   2 3.08470 4.33380   2
  -5   3  -2 3.07694 2.52565   1
  -5   3  -2 4.17540 3.98094   2
   7   3  -2 667.688 30.6894   2
   7   3  -2 704.077 29.3809   1
   7  -3   2 618.121 30.8843   1
  -7  -3  -2 658.398 29.3456   1
   7   3  -2 653.160 29.3431   1
  -7  -3  -2 651.618 31.2350   2
   7  -3   2 682.806 30.6996   2
  -7   3   2 659.418 31.4264   2
   7  -3  -2 669.589 31.2431   1
   7  -3  -2 671.566 30.6216   2
   7   3   2 661.169 30.8003   2
  -7  -3   2 643.467 31.2004   2
   7   3   2 646.171 29.4104   1
  -7   3  -2 645.669 30.4162   1
  -7   3  -2 672.789 31.2747   2
  -9  -3  -2 94.7548 11.0103   2
  -9   3   2 94.3958 11.1044   2
  -9  -3  -2 87.4860 6.25771   1
   9   3  -2 83.3037 7.24613   1
   9   3  -2 104.626 6.80406   1
   9   3  -2 81.6793 9.58527   2
   9  -3   2 72.2441 10.0955   1
   9  -3   2 99.7691 9.40623   2
   9   3   2 84.3333 7.29282   1
   9  -3  -2 97.8580 8.88661   2
   9  -3  -2 70.9407 10.7456   1
  -9  -3   2 97.9188 11.3469   2
  -9   3  -2 77.2187 7.97560   1
  -9   3  -2 93.4180 10.8079   2
   9   3   2 91.8601 9.56633   2
  11  -3   2 229.361 17.8150   1
  11  -3   2 298.896 19.6402   2
  11   3  -2 245.861 17.5336   2
  11   3  -2 255.582 14.1351   1
 -11   3   2 290.451 18.5660   2
 -11  -3  -2 291.822 18.7698   2
 -11  -3  -2 258.975 13.2680   1
  11   3  -2 219.347 15.2940   1
  11  -3  -2 272.034 21.8061   2
  11  -3  -2 241.758 17.3455   1
 -11  -3   2 277.409 18.5343   2
  11   3   2 250.620 14.8367   1
 -11   3  -2 286.592 18.2263   2
 -11   3  -2 215.653 15.0462   1
  13  -3   2 -1.5027 7.76029   1
 -13   3   2 13.9398 9.73341   2
 -13  -3  -2 1.30379 4.32003   1
  13   3  -2 3.39302 7.26287   1
 -13  -3  -2 2.48685 10.3073   2
  13   3  -2 3.53391 5.13930   1
 -13   3  -2 12.0265 9.53445   2
 -13   3  -2 -0.6812 6.42391   1
  13   3   2 -4.5206 6.27926   1
 -13  -3   2 4.57354 9.77214   2
  13  -3  -2 1.03353 7.57258   1
 -15   3   2 17.5545 12.9731   2
 -15  -3  -2 -0.6975 12.1549   2
  15   3  -2 8.94102 6.53511   1
  15  -3   2 -12.585 9.59978   1
  15   3  -2 7.06775 7.12253   1
 -15   3  -2 -0.0212 11.6235   2
  15  -3  -2 -1.2851 9.01826   1
 -15  -3   2 -1.7401 12.3761   2
  15   3   2 2.51413 7.37542   1
 -17   3   2 45.1998 15.0184   2
 -17  -3  -2 60.0172 16.0362   2
  17   3  -2 30.7264 9.06637   1
  17  -3   2 35.0322 12.4999   1
 -17  -3   2 50.5292 15.7521   2
  17   3   2 47.9121 10.1717   1
 -17   3  -2 52.8945 14.6267   2
  17  -3  -2 36.2833 11.8201   1
 -19   3   2 13.7318 17.6712   2
  19  -3   2 -1.8246 15.4338   1
 -19  -3  -2 -10.871 17.0540   2
 -19   3  -2 23.7487 16.1303   2
 -19  -3   2 33.2986 18.6976   2
  19  -3  -2 -8.5054 13.7491   1
 -21  -3  -2 7.86828 20.4036   2
 -21   3   2 45.4615 21.5006   2
 -21  -3   2 -10.366 21.7237   2
 -21   3  -2 -7.5270 19.9595   2
   2  -4   2 2352.50 100.349   1
  -2   4   2 2277.12 100.397   2
   2   4  -2 2312.36 99.7416   1
  -2  -4  -2 2294.90 99.7826   1
   2  -4   2 2368.31 100.136   2
  -2   4  -2 2378.11 100.236   1
   2   4   2 2466.66 99.8952   1
  -2  -4   2 2187.61 99.7266   1
  -2   4  -2 2316.15 100.214   2
  -2  -4   2 2176.70 100.038   2
   2  -4  -2 2424.43 100.346   2
  -4  -4  -2 715.442 32.5045   1
  -4  -4  -2 748.928 33.5909   2
  -4   4   2 722.319 33.5919   2
   4  -4   2 757.062 33.7281   1
   4   4  -2 740.605 32.4499   1
  -4   4  -2 740.475 33.4925   2
   4   4   2 747.777 32.5678   1
   4  -4  -2 771.563 33.4573   2
   4  -4  -2 745.953 33.7505   1
  -4  -4   2 742.816 32.4327   1
  -4   4  -2 755.183 33.3739   1
  -4  -4   2 735.753 33.4476   2
  -6  -4  -2 5567.61 231.100   1
   6  -4   2 5525.96 232.426   1
   6  -4   2 5448.95 232.259   2
  -6  -4  -2 5485.59 232.517   2
   6   4  -2 5193.68 230.981   1
  -6   4   2 5390.75 232.560   2
   6   4  -2 5261.86 232.301   2
  -6  -4   2 5390.31 232.379   2
   6   4   2 5246.51 232.375   2
  -6   4  -2 5237.57 232.352   2
   6   4   2 5261.19 231.077   1
  -6   4  -2 5591.76 232.209   1
   6  -4  -2 5414.46 232.340   2
   6  -4  -2 5674.27 232.446   1
   8   4  -2 1223.36 51.8602   1
   8   4  -2 1195.92 51.8169   1
  -8  -4  -2 1199.09 54.1111   2
   8  -4   2 1175.89 53.5591   2
  -8  -4  -2 1215.46 51.8583   1
  -8   4   2 1205.53 54.1784   2
   8  -4   2 1175.90 53.8323   1
   8   4  -2 1156.30 53.6392   2
  -8  -4   2 1187.32 54.0582   2
   8   4   2 1191.88 51.9378   1
   8   4   2 1154.78 53.7582   2
  -8   4  -2 1209.00 53.2461   1
  -8   4  -2 1221.62 54.1458   2
   8  -4  -2 1216.53 54.0402   1
   8  -4  -2 1170.01 53.5953   2
  10   4  -2 1440.79 67.7088   2
  10   4  -2 1532.53 65.4519   1
 -10  -4  -2 1497.04 65.4017   1
 -10  -4  -2 1526.27 68.2221   2
 -10   4   2 1553.21 68.5188   2
  10  -4   2 1524.02 67.9090   1
  10  -4   2 1459.16 67.6535   2
  10   4  -2 1561.87 65.6302   1
 -10   4  -2 1459.88 66.8078   1
 -10   4  -2 1586.46 68.4957   2
 -10  -4   2 1508.18 68.1707   2
  10   4   2 1583.05 65.7276   1
  10  -4  -2 1423.30 67.5018   2
  10  -4  -2 1510.85 67.8466   1
  10   4   2 1432.67 67.7527   2
  12   4  -2 1398.03 60.0769   1
 -12  -4  -2 1206.37 60.4667   1
 -12   4   2 1377.59 63.7530   2
 -12  -4  -2 1417.14 63.6818   2
  12   4  -2 1366.56 60.1839   1
  12  -4   2 1383.29 62.9217   1
 -12  -4   2 1400.73 63.6720   2
  12  -4  -2 1400.16 62.7917   1
 -12   4  -2 1260.82 61.2905   1
  12   4   2 1465.14 60.4592   1
 -12   4  -2 1417.29 63.7822   2
  14   4  -2 340.298 16.5264   1
 -14  -4  -2 306.142 23.6891   2
  14  -4   2 309.008 21.7413   1
 -14   4   2 305.888 23.3031   2
  14   4  -2 256.558 17.2098   1
 -14  -4   2 304.149 23.5257   2
 -14   4  -2 310.861 22.8436   2
  14   4   2 336.109 17.2548   1
  14  -4  -2 320.350 21.4271   1
 -16  -4  -2 952.896 48.3765   2
  16  -4   2 895.781 46.2738   1
 -16   4   2 910.042 48.6255   2
 -16   4  -2 838.777 47.5309   2
  16  -4  -2 920.454 46.1118   1
 -16  -4   2 942.190 47.9397   2
 -18   4   2 393.535 30.1904   2
  18  -4   2 350.182 29.0188   1
 -18  -4  -2 368.528 30.8621   2
  18  -4  -2 411.587 28.2413   1
 -18  -4   2 404.108 30.7565   2
 -18   4  -2 354.232 29.3016   2
 -20   4   2 104.196 22.9974   2
  20  -4   2 121.057 23.3541   1
 -20  -4  -2 91.0526 21.4599   2
 -20   4  -2 76.5366 20.5596   2
  20  -4  -2 90.0212 20.1866   1
 -20  -4   2 104.588 21.8150   2
 -22   4   2 415.012 42.2262   2
 -22  -4  -2 401.745 40.1717   2
 -22  -4   2 421.831 41.7050   2
 -22   4  -2 400.137 40.6277   2
   1  -5   2 503.272 23.5194   1
   1   5  -2 521.768 23.0993   1
  -1  -5  -2 529.253 23.2999   1
  -1  -5  -2 507.056 23.7527   2
  -1   5   2 511.438 24.0614   2
   1  -5   2 534.653 23.6181   2
  -1  -5   2 485.455 23.1125   1
  -1   5  -2 512.239 23.3509   1
   1  -5  -2 529.284 23.7945   2
  -1   5  -2 511.317 23.7487   2
  -1  -5   2 521.897 23.6785   2
  -3  -5  -2 163.936 9.88037   2
   3   5  -2 173.813 8.42552   1
   3  -5   2 166.452 9.99472   1
   3  -5   2 164.929 9.72708   2
  -3  -5  -2 165.662 8.43034   1
  -3   5   2 170.894 10.0495   2
  -3   5  -2 174.248 9.32668   1
  -3   5  -2 175.292 9.78057   2
   3  -5  -2 171.234 9.45481   2
  -3  -5   2 156.370 8.50613   1
  -3  -5   2 159.710 9.65439   2
   3  -5  -2 167.403 10.3606   1
   5   5  -2 164.998 10.4993   2
   5   5  -2 189.547 8.95850   1
   5  -5   2 182.674 10.7680   2
  -5   5   2 169.381 11.5183   2
  -5  -5  -2 188.642 11.4755   2
  -5  -5  -2 186.639 9.01577   1
   5  -5   2 180.234 11.6140   1
   5  -5  -2 186.542 12.2855   1
  -5  -5   2 181.667 11.8000   2
  -5  -5   2 195.612 8.86333   1
  -5   5  -2 178.446 10.6915   1
   5   5   2 199.140 9.23139   1
  -5   5  -2 175.343 11.3292   2
   5  -5  -2 185.754 10.7885   2
   7  -5   2 3.80992 4.40579   1
  -7   5   2 2.13447 5.53743   2
   7   5  -2 3.47367 4.22829   2
   7  -5   2 -1.7777 3.93309   2
  -7  -5  -2 2.54360 5.58377   2
  -7  -5   2 3.68729 5.59776   2
  -7   5  -2 -3.4778 3.56938   1
   7  -5  -2 -1.5562 4.73584   1
  -7   5  -2 9.85623 5.96282   2
   7  -5  -2 -1.6828 4.05125   2
   7   5   2 1.18361 4.08356   2
   9   5  -2 28.1132 6.32054   2
  -9   5   2 31.6699 8.41766   2
   9  -5   2 27.3974 6.57470   1
  -9  -5  -2 32.3542 8.23610   2
   9  -5   2 34.5447 6.49415   2
  -9   5  -2 29.2866 4.97845   1
   9  -5  -2 39.7462 6.36166   2
   9  -5  -2 29.0505 7.12811   1
  -9   5  -2 35.2452 7.64538   2
  -9  -5   2 40.3808 8.65904   2
   9   5   2 23.1368 6.08459   2
 -11   5   2 123.596 14.7429   2
 -11  -5  -2 147.062 14.9073   2
  11  -5   2 129.787 14.6530   1
 -11   5  -2 105.715 11.0710   1
 -11   5  -2 135.259 15.0141   2
 -11  -5   2 157.675 15.1271   2
  11  -5  -2 117.198 14.7193   1
 -13  -5  -2 1.31138 10.9501   2
  13  -5   2 -10.259 8.07506   1
 -13   5   2 0.89988 10.1358   2
 -13  -5   2 3.32281 10.3767   2
  13  -5  -2 -1.1938 8.43120   1
 -13   5  -2 3.47861 9.47104   2
 -15   5   2 41.9024 13.6428   2
 -15  -5  -2 16.3108 14.0436   2
  15  -5   2 6.84475 9.95334   1
  15  -5  -2 28.7970 10.5042   1
 -15   5  -2 30.0707 13.1959   2
 -15  -5   2 30.1815 14.0061   2
 -17   5   2 14.0293 15.6674   2
  17  -5   2 10.4984 12.6542   1
 -17  -5  -2 19.7905 15.6262   2
 -17   5  -2 23.8693 14.7607   2
  17  -5  -2 28.4770 12.1339   1
 -17  -5   2 17.5551 15.4736   2
  19  -5   2 27.2224 17.6820   1
 -19  -5  -2 31.8955 18.2051   2
 -19   5   2 35.3543 19.1508   2
 -19   5  -2 22.8049 16.7805   2
  19  -5  -2 -7.5527 15.5208   1
 -19  -5   2 13.2924 18.5395   2
  21  -5   2 38.9713 21.8492   1
 -21   5   2 34.5625 23.7008   2
 -21  -5  -2 34.4684 22.7455   2
  21  -5  -2 -11.876 19.4003   1
 -21   5  -2 44.3329 20.9346   2
 -21  -5   2 57.9533 23.4147   2
   0   6  -2 8.77674 2.37775   1
   0  -6   2 12.1231 3.27675   2
   0  -6  -2 7.79228 3.05906   1
   0  -6   2 11.9658 2.85602   1
   0   6  -2 14.3268 3.71058   2
   0   6   2 9.07902 3.88463   2
   0  -6  -2 11.2254 3.72027   2
  -2  -6  -2 4533.76 190.831   1
  -2   6   2 4384.19 191.805   2
  -2  -6  -2 4600.43 191.835   2
   2   6  -2 4571.47 190.732   1
   2  -6   2 4401.96 191.390   1
   2  -6  -2 4588.03 191.691   2
  -2   6  -2 4415.92 191.234   1
  -2   6  -2 4396.07 191.585   2
  -2  -6   2 4243.41 190.727   1
   2  -6  -2 4410.09 191.347   1
   4  -6   2 2561.61 108.091   2
  -4   6   2 2380.13 108.418   2
   4   6  -2 2495.97 106.896   1
   4  -6   2 2531.82 108.349   1
  -4  -6  -2 2394.07 106.958   1
  -4  -6  -2 2457.20 108.336   2
  -4  -6   2 2382.61 106.916   1
  -4   6  -2 2561.96 108.102   1
   4  -6  -2 2619.23 108.344   2
   4  -6  -2 2541.03 108.395   1
  -6  -6  -2 6.41194 5.20656   2
   6  -6   2 5.39267 3.72010   2
   6  -6   2 5.63107 4.52153   1
  -6   6   2 0.34081 5.12383   2
   6  -6  -2 3.03414 5.08578   1
   6  -6  -2 4.17097 3.97059   2
  -6   6  -2 -0.4644 3.21222   1
  -6   6  -2 -0.6184 5.04722   2
  -6  -6   2 3.53039 5.33489   2
   8  -6   2 2359.78 103.581   2
  -8   6   2 2325.49 104.113   2
  -8  -6  -2 2475.68 104.212   2
   8  -6   2 2445.09 104.022   1
   8   6  -2 2216.63 103.617   2
   8  -6  -2 2513.29 104.206   1
  -8  -6   2 2418.32 104.010   2
   8  -6  -2 2327.47 103.586   2
  -8   6  -2 2395.91 103.402   1
   8   6   2 2187.11 103.621   2
  -8   6  -2 2348.69 104.017   2
  10  -6   2 822.093 41.0714   2
 -10   6   2 929.148 42.7039   2
 -10  -6  -2 898.051 42.4181   2
  10  -6   2 893.689 42.2215   1
 -10  -6   2 918.876 42.3631   2
  10  -6  -2 907.029 42.4764   1
 -10   6  -2 803.701 40.4027   1
  10  -6  -2 856.103 41.7528   2
 -10   6  -2 882.404 42.2578   2
  12  -6   2 -6.1515 8.54015   1
 -12  -6  -2 18.7408 10.2951   2
 -12   6   2 18.4080 9.92311   2
 -12   6  -2 6.20962 9.52902   2
 -12  -6   2 13.1104 10.6585   2
  12  -6  -2 11.0525 8.36414   1
  14  -6   2 1788.60 82.2285   1
 -14  -6  -2 1807.79 83.1746   2
 -14   6   2 1756.02 83.0607   2
 -14   6  -2 1783.63 82.9685   2
 -14  -6   2 1777.12 82.9256   2
  14  -6  -2 1855.77 82.0896   1
 -16  -6  -2 309.965 33.8832   2
  16  -6   2 325.358 25.6630   1
 -16   6   2 277.571 33.1688   2
 -16  -6   2 317.073 30.4962   2
  16  -6  -2 334.323 25.3548   1
 -16   6  -2 307.338 29.4879   2
  18  -6   2 -28.193 14.1091   1
 -18   6   2 -12.527 17.7530   2
 -18  -6  -2 24.1713 17.0191   2
 -18  -6   2 11.6065 17.3634   2
  18  -6  -2 -1.0857 13.4590   1
 -18   6  -2 9.84441 15.7986   2
 -20  -6  -2 830.750 52.0052   2
  20  -6   2 891.936 50.7322   1
 -20   6   2 846.258 52.2631   2
 -20  -6   2 831.563 51.3735   2
  20  -6  -2 952.425 50.2594   1
 -20   6  -2 855.153 51.3316   2
 -22  -6  -2 146.016 27.2339   2
 -22   6   2 192.056 30.6839   2
 -22  -6   2 209.713 37.0442   2
 -22   6  -2 138.678 28.6970   2
   1  -7   2 588.349 26.8108   2
   1   7  -2 603.771 25.9320   1
   1  -7   2 583.814 26.5114   1
  -1   7   2 501.023 28.4107   2
  -1  -7  -2 580.223 26.2289   1
  -1  -7  -2 574.007 26.9416   2
  -1  -7   2 592.061 26.1326   1
   1  -7  -2 585.637 27.0345   2
  -1   7  -2 566.896 26.9726   2
  -1   7  -2 599.631 26.2182   1
   1   7   2 520.328 28.2912   2
  -1  -7   2 590.794 26.8089   2
   1  -7  -2 575.611 26.5742   1
  -3   7   2 113.436 9.69224   2
   3   7  -2 139.265 7.17886   1
  -3  -7  -2 125.579 8.85000   2
  -3  -7  -2 130.015 7.43697   1
   3  -7   2 129.063 8.31206   2
   3  -7   2 125.294 9.29401   1
   3  -7  -2 128.781 8.82053   2
  -3  -7   2 132.563 8.62230   2
  -3   7  -2 118.977 8.43185   1
  -3   7  -2 117.441 10.4779   2
  -3  -7   2 117.905 7.31375   1
   3  -7  -2 115.697 10.2040   1
  -5   7   2 139.880 10.9735   2
   5  -7   2 142.563 8.86580   2
  -5  -7  -2 137.544 6.94290   1
   5  -7   2 120.968 10.8219   1
  -5  -7  -2 142.652 10.6100   2
  -5   7  -2 142.654 10.5350   2
  -5   7  -2 121.016 9.31273   1
   5  -7  -2 140.905 9.13681   2
  -5  -7   2 125.556 10.5355   2
   5  -7  -2 102.171 11.5523   1
  -7   7   2 -6.1664 5.99564   2
   7  -7   2 -2.1102 5.06761   1
   7  -7   2 7.96471 4.36818   2
  -7  -7  -2 -7.6321 6.38723   2
   7  -7  -2 -3.2753 5.74416   1
   7  -7  -2 -3.2297 5.66285   2
  -7   7  -2 -3.0700 5.85302   2
  -7  -7   2 -0.3500 6.35836   2
  -7   7  -2 3.72660 4.36998   1
   9  -7   2 0.81472 5.86769   1
  -9   7   2 2.54042 7.51933   2
   9   7  -2 -3.3540 6.08501   2
  -9  -7  -2 -2.2758 7.78570   2
   9  -7   2 -5.2067 6.04925   2
  -9  -7   2 9.27736 8.05879   2
  -9   7  -2 -1.8969 4.60487   1
   9  -7  -2 2.80538 6.70218   1
   9  -7  -2 1.34340 5.47776   2
  -9   7  -2 -3.2613 7.46765   2
 -11  -7  -2 22.3254 9.50086   2
 -11   7   2 16.4596 9.64668   2
 -11   7  -2 25.3622 9.32190   2
 -11  -7   2 21.5509 10.1345   2
  11  -7  -2 10.8118 8.24037   1
  13  -7   2 117.700 17.6760   1
 -13   7   2 121.586 18.2598   2
 -13  -7  -2 165.540 19.0379   2
 -13  -7   2 154.292 18.8256   2
  13  -7  -2 158.500 18.7624   1
 -13   7  -2 123.457 17.9894   2
 -15   7   2 115.586 17.4528   2
  15  -7   2 95.1806 14.3855   1
 -15  -7  -2 159.447 21.9931   2
 -15   7  -2 117.026 17.2299   2
  15  -7  -2 125.345 19.9427   1
 -15  -7   2 147.409 21.9285   2
 -17   7   2 10.7780 16.6030   2
 -17  -7  -2 -12.564 16.5055   2
  17  -7  -2 -16.457 13.2896   1
 -17  -7   2 13.8715 17.0277   2
 -17   7  -2 23.8652 14.5621   2
 -19   7   2 27.4150 20.4022   2
 -19  -7  -2 41.9233 19.8073   2
  19  -7   2 16.3978 16.6568   1
  19  -7  -2 29.1147 16.5140   1
 -19  -7   2 2.38341 19.1921   2
 -19   7  -2 2.67522 19.4889   2
 -21  -7  -2 4.81767 24.4305   2
 -21   7   2 2.91170 23.9718   2
  21  -7   2 -8.6726 22.1864   1
 -21  -7   2 6.88349 23.6748   2
 -21   7  -2 -0.0310 24.4524   2
  21  -7  -2 -14.934 20.9116   1
   0   8  -2 4054.66 182.443   2
   0  -8  -2 4165.98 181.074   1
   0   8   2 4155.11 182.202   2
   0   8  -2 4327.03 181.007   1
   0  -8   2 4343.28 181.941   2
   0  -8   2 4138.56 181.136   1
   0  -8  -2 4309.62 182.151   2
   2   8  -2 332.256 15.2557   1
   2  -8   2 315.268 16.6794   1
   2  -8   2 325.667 16.5429   2
  -2   8   2 321.086 17.6145   2
  -2  -8  -2 344.633 15.5519   1
  -2  -8  -2 332.663 16.8497   2
  -2  -8  -2 303.466 15.4569   1
   2  -8  -2 315.776 16.6447   2
  -2  -8   2 325.336 16.6908   2
  -2  -8   2 323.450 15.4892   1
   2  -8  -2 306.395 17.0298   1
  -2   8  -2 313.536 16.1119   1
  -2   8  -2 310.060 17.2660   2
  -4  -8  -2 170.244 9.27916   1
  -4  -8  -2 183.760 9.27563   1
   4   8  -2 186.631 9.07242   1
  -4  -8  -2 190.618 11.4456   2
   4  -8   2 163.813 12.1673   1
  -4  -8  -2 168.963 12.0658   2
   4  -8   2 192.792 10.8649   2
  -4   8   2 172.426 12.4603   2
   4  -8  -2 170.538 13.0027   1
  -4   8  -2 177.275 12.2611   2
  -4  -8   2 174.220 9.14688   1
   4  -8  -2 184.284 11.0739   2
  -4   8  -2 169.817 10.9274   1
  -4  -8   2 170.677 12.0425   2
   6  -8   2 2972.60 124.544   1
   6  -8   2 2864.67 124.013   2
  -6   8   2 2767.21 124.634   2
  -6  -8  -2 2822.24 124.431   2
   6  -8  -2 2820.25 124.106   2
   6  -8  -2 3010.94 124.643   1
  -6   8  -2 2772.38 123.829   1
  -6  -8   2 2792.10 124.196   2
  -6   8  -2 2812.14 124.439   2
   8  -8   2 376.255 19.8559   2
  -8  -8  -2 385.347 21.3705   2
   8  -8   2 350.523 21.9887   1
  -8   8   2 387.302 22.0105   2
  -8   8  -2 344.036 19.5993   1
   8  -8  -2 361.916 22.5080   1
   8  -8  -2 381.422 20.0627   2
  -8   8  -2 389.164 21.5486   2
  -8  -8   2 397.984 21.8465   2
 -10   8   2 214.761 18.0437   2
 -10  -8  -2 239.028 18.1936   2
 -10   8  -2 217.522 17.2064   2
  10  -8  -2 204.823 18.0546   1
 -10  -8   2 238.535 18.1196   2
  12  -8   2 788.657 41.2326   1
 -12  -8  -2 814.343 41.5050   2
 -12   8   2 767.437 41.4575   2
 -12  -8   2 849.777 41.7295   2
  12  -8  -2 825.120 41.3397   1
 -12   8  -2 804.201 41.1609   2
 -14  -8  -2 175.066 21.1141   2
 -14   8   2 135.925 20.7023   2
  14  -8   2 110.504 15.2465   1
 -14   8  -2 147.267 20.1067   2
 -14  -8   2 151.756 21.0746   2
  14  -8  -2 151.731 19.9399   1
 -16   8   2 545.415 35.5376   2
 -16  -8  -2 560.400 36.1672   2
  16  -8   2 519.240 34.4030   1
 -16   8  -2 513.451 34.7395   2
 -16  -8   2 573.759 36.3012   2
  16  -8  -2 555.530 34.4594   1
 -18  -8  -2 298.846 31.2833   2
  18  -8   2 285.242 29.0943   1
 -18   8   2 262.206 31.4190   2
 -18   8  -2 308.997 29.4456   2
 -18  -8   2 293.763 31.3682   2
  18  -8  -2 276.396 29.0398   1
  20  -8   2 8.83253 19.1390   1
 -20   8   2 8.61314 23.4486   2
 -20  -8  -2 41.9337 22.1793   2
 -20   8  -2 23.5222 22.3111   2
  20  -8  -2 29.3625 18.3268   1
 -20  -8   2 26.7232 22.5873   2
  22  -8   2 222.466 29.6036   1
  22  -8  -2 204.838 28.0304   1
   1   9  -2 89.6413 6.43042   1
   1   9  -2 84.4315 8.85928   2
  -1   9   2 95.8997 9.73100   2
   1  -9   2 99.1774 8.34940   1
  -1  -9  -2 82.6976 7.48652   2
  -1  -9  -2 86.8687 7.35259   1
   1  -9   2 84.1064 7.77011   2
   1  -9  -2 79.5677 8.75364   1
  -1   9  -2 89.7847 9.21383   2
  -1  -9   2 82.2581 7.44583   2
   1  -9  -2 86.2123 7.70125   2
   1   9   2 86.0858 9.55963   2
  -1  -9   2 84.2533 6.92208   1
  -1   9  -2 88.0685 7.19246   1
  -3  -9  -2 4.90528 3.01685   1
   3   9  -2 9.88954 2.60982   1
  -3  -9  -2 10.4133 4.26131   2
   3  -9   2 6.20872 4.77008   1
  -3  -9  -2 6.05521 2.57614   1
  -3   9   2 7.77009 5.67203   2
   3  -9   2 14.3708 4.20676   2
  -3  -9   2 3.21992 4.20796   2
   3  -9  -2 1.68657 5.11397   1
  -3   9  -2 3.57565 3.45778   1
  -3   9  -2 13.0666 5.56722   2
   3  -9  -2 5.14958 4.25503   2
  -3  -9   2 9.83195 2.68004   1
   5  -9   2 4.73234 5.51642   1
   5   9  -2 10.3883 2.40582   1
  -5  -9  -2 9.63220 2.63786   1
   5  -9   2 5.89809 5.31099   2
  -5  -9  -2 9.78917 2.24159   1
  -5  -9  -2 9.27971 6.01349   2
  -5   9   2 -0.5966 6.61263   2
  -5  -9   2 9.35501 2.16167   1
  -5  -9   2 6.50723 5.81986   2
  -5   9  -2 9.78046 4.61475   1
  -5   9  -2 2.20015 5.97697   2
   5  -9  -2 7.09709 5.09856   2
   5  -9  -2 10.7513 5.70410   1
   7  -9   2 14.9081 5.54944   2
  -7   9   2 10.5346 7.17788   2
   7  -9   2 3.41943 6.23621   1
  -7  -9  -2 2.53373 6.92597   2
  -7   9  -2 11.2051 4.67475   1
  -7   9  -2 7.66659 7.01029   2
  -7  -9   2 -4.4080 7.25953   2
   7  -9  -2 -2.1820 6.90874   1
   7  -9  -2 13.2740 5.45249   2
   9  -9   2 37.7837 8.95875   1
  -9   9   2 61.1365 10.3491   2
  -9  -9  -2 65.8246 10.5024   2
   9  -9  -2 64.2199 10.0021   1
  -9  -9   2 55.6907 10.5547   2
  -9   9  -2 62.7149 10.5100   2
 -11  -9  -2 12.4949 10.2429   2
  11  -9   2 -1.7834 8.45639   1
 -11   9   2 3.20119 10.4358   2
 -11   9  -2 8.76246 9.87999   2
 -11  -9   2 19.7453 10.4830   2
  11  -9  -2 3.20957 8.69523   1
  13  -9   2 11.1664 11.1429   1
 -13  -9  -2 25.5440 12.5937   2
 -13   9   2 17.8769 12.5861   2
  13  -9  -2 15.0507 10.7951   1
 -13  -9   2 12.2542 12.5951   2
 -13   9  -2 13.9735 12.0928   2
 -15   9   2 11.2582 19.0443   2
 -15  -9  -2 -10.379 18.2319   2
  15  -9   2 -21.823 11.9789   1
  15  -9  -2 0.96179 12.6154   1
 -15   9  -2 -6.7281 16.3357   2
 -15  -9   2 9.89758 17.8995   2
 -17  -9  -2 6.39913 18.1820   2
  17  -9   2 -10.499 14.9867   1
 -17   9   2 27.4940 18.3545   2
  17  -9  -2 11.5833 15.0195   1
 -17   9  -2 14.8266 16.6419   2
 -17  -9   2 32.8367 18.4524   2
 -19   9   2 -18.388 22.7685   2
  19  -9   2 12.2156 17.6831   1
 -19  -9  -2 31.1061 21.2280   2
 -19   9  -2 40.8740 21.1815   2
 -19  -9   2 12.0917 21.8438   2
  19  -9  -2 17.9874 16.8137   1
 -21   9   2 -13.273 26.6679   2
 -21  -9  -2 6.53250 25.5521   2
  21  -9   2 0.20264 23.8537   1
 -21   9  -2 -55.965 26.9465   2
  21  -9  -2 -25.667 22.0926   1
 -21  -9   2 -27.827 26.2935   2
   0  10  -2 902.018 42.7180   2
   0 -10  -2 905.106 42.5312   2
   0 -10  -2 924.708 41.6527   1
   0  10   2 894.079 43.0544   2
   0  10  -2 960.283 41.3149   1
   0 -10   2 916.644 41.5902   1
   0 -10   2 939.634 42.4664   2
   2  10  -2 397.130 17.4398   1
  -2 -10  -2 357.144 19.2418   2
   2 -10   2 354.746 18.9448   1
  -2 -10  -2 388.139 17.7918   1
   2 -10   2 375.254 18.9916   2
  -2  10   2 336.926 20.0977   2
   2 -10  -2 351.174 19.1320   1
   2 -10  -2 341.148 19.0042   2
  -2  10  -2 358.471 19.8317   2
  -2 -10   2 343.858 18.9997   2
  -2 -10   2 372.065 17.6688   1
  -2  10  -2 369.249 18.2848   1
  -4 -10  -2 1187.43 50.0633   1
  -4  10   2 1118.38 52.7724   2
   4  10  -2 1224.29 49.9383   1
  -4 -10  -2 1124.79 52.2503   2
  -4 -10  -2 1193.79 49.9809   1
   4 -10   2 1148.17 51.7667   2
   4 -10   2 1149.69 52.1379   1
  -4 -10   2 1125.53 49.9877   1
   4 -10  -2 1133.68 51.9658   2
  -4  10  -2 1077.02 51.2778   1
  -4  10  -2 1114.96 52.4631   2
  -4 -10   2 1111.23 51.9301   2
   4 -10  -2 1123.60 52.2167   1
   6 -10   2 2632.71 117.406   2
  -6  10   2 2656.83 118.398   2
   6 -10   2 2804.40 118.131   1
  -6 -10  -2 2645.12 117.937   2
  -6 -10   2 2663.95 117.852   2
   6 -10  -2 2671.65 117.690   2
   6 -10  -2 2838.57 118.321   1
  -6  10  -2 2563.01 117.091   1
  -6  10  -2 2677.67 118.254   2
  -8 -10  -2 233.714 16.3036   2
   8 -10   2 242.088 16.9045   2
   8 -10   2 178.383 17.3501   1
  -8  10   2 233.139 16.7651   2
  -8  10  -2 215.431 16.6102   2
  -8 -10   2 208.783 16.4372   2
   8 -10  -2 185.508 18.2987   1
 -10 -10  -2 160.731 17.7377   2
 -10  10   2 172.825 17.5096   2
  10 -10   2 142.120 17.0581   1
 -10 -10   2 142.413 17.7147   2
 -10  10  -2 198.743 16.9940   2
  10 -10  -2 139.998 18.7921   1
 -12  10   2 758.560 41.4758   2
  12 -10   2 754.679 41.1585   1
 -12 -10  -2 778.560 40.8163   2
 -12 -10   2 804.440 40.7911   2
  12 -10  -2 797.386 41.3247   1
 -12  10  -2 758.872 40.8287   2
  14 -10   2 195.902 24.3412   1
 -14 -10  -2 221.864 24.1816   2
 -14  10   2 254.574 25.0265   2
 -14  10  -2 234.403 23.8899   2
  14 -10  -2 207.097 24.0049   1
 -14 -10   2 227.548 24.6078   2
 -16 -10  -2 613.653 38.4985   2
  16 -10   2 523.998 46.6829   1
 -16  10   2 569.588 38.8038   2
 -16 -10   2 595.747 38.4259   2
 -16  10  -2 589.403 38.6218   2
  16 -10  -2 512.882 49.9679   1
 -18  10   2 256.568 33.2936   2
 -18 -10  -2 255.928 31.7922   2
  18 -10   2 258.944 30.2947   1
  18 -10  -2 295.591 30.3609   1
 -18 -10   2 356.197 32.6881   2
 -18  10  -2 241.045 33.4496   2
  20 -10   2 29.5290 21.1120   1
 -20  10   2 28.9537 26.1950   2
 -20 -10  -2 23.4226 24.4206   2
  20 -10  -2 30.1998 20.2957   1
 -20 -10   2 -13.242 25.7726   2
 -20  10  -2 19.1121 25.1362   2
  22 -10   2 194.045 31.2901   1
  22 -10  -2 135.253 29.2380   1
  -1 -11  -2 1.27736 5.35037   2
   1 -11   2 -3.6113 4.55746   1
   1 -11   2 5.00727 5.14518   2
  -1 -11  -2 2.20666 4.27810   1
  -1  11   2 -0.2812 6.59487   2
   1  11  -2 1.76407 3.80976   1
   1 -11  -2 -8.8619 5.31508   2
  -1  11  -2 -3.6234 3.33405   1
  -1 -11   2 4.46593 4.13038   1
   1  11   2 -1.0539 6.05902   2
   1 -11  -2 -3.6870 4.62811   1
  -1  11  -2 2.65598 5.64780   2
  -1 -11   2 1.14634 5.11726   2
   3  11  -2 3.62817 3.19768   1
  -3 -11  -2 8.75340 3.53762   1
   3 -11   2 7.74199 5.41126   1
  -3 -11  -2 8.07850 3.27096   1
  -3  11   2 4.78551 6.44512   2
   3 -11   2 9.21215 5.55098   2
  -3 -11  -2 2.22248 5.22406   2
  -3 -11   2 2.49656 5.76890   2
   3 -11  -2 8.98355 5.93485   1
  -3 -11   2 8.69109 3.27111   1
  -3  11  -2 4.73005 4.08142   1
   3 -11  -2 6.39267 5.13869   2
  -3  11  -2 9.89461 6.65821   2
  -5 -11  -2 6.69613 2.88350   1
  -5 -11  -2 4.22316 2.59649   1
   5  11  -2 5.39200 2.72096   1
  -5 -11  -2 -2.5188 6.98418   2
  -5  11   2 -3.6618 7.07310   2
   5 -11   2 0.15752 6.06692   1
   5 -11   2 5.20959 5.44189   2
  -5 -11  -2 -0.8531 6.31245   2
  -5 -11   2 1.97619 7.18829   2
  -5  11  -2 9.65511 4.39279   1
   5 -11  -2 -11.187 5.64462   2
  -5 -11   2 -0.2720 6.02379   2
  -5 -11   2 7.15358 2.71850   1
  -5  11  -2 7.73356 7.46744   2
   5 -11  -2 2.72032 6.70409   1
   7 -11   2 41.1397 8.85708   1
  -7 -11  -2 54.5991 9.42846   2
   7 -11   2 56.8008 9.79015   2
  -7  11   2 61.1898 10.1184   2
  -7  11  -2 53.2693 9.92842   2
  -7 -11   2 57.4509 9.51689   2
   7 -11  -2 39.3860 9.74558   1
  -9  11   2 20.8836 9.90866   2
  -9 -11  -2 18.1790 10.8530   2
   9 -11   2 19.7460 8.89837   1
  -9 -11   2 -9.4018 9.99344   2
   9 -11  -2 14.1489 9.70547   1
  -9  11  -2 30.0659 9.29932   2
 -11  11   2 -2.5244 11.2086   2
 -11 -11  -2 -3.0933 11.5335   2
 -11 -11   2 -5.8899 11.4879   2
  11 -11  -2 -14.732 9.74679   1
 -11  11  -2 -11.495 10.2582   2
 -13 -11  -2 2.78454 13.0776   2
 -13  11   2 8.33815 13.6664   2
  13 -11   2 -14.220 11.4313   1
 -13 -11   2 6.94335 12.8326   2
 -13  11  -2 6.15632 13.2495   2
  13 -11  -2 1.17378 11.3959   1
 -15 -11  -2 -1.9051 16.1686   2
  15 -11   2 -38.159 24.2109   1
 -15  11   2 6.11709 16.2892   2
 -15  11  -2 1.86175 15.6641   2
  15 -11  -2 -11.071 21.1373   1
 -17 -11  -2 178.992 29.5347   2
 -17  11   2 191.606 31.1962   2
  17 -11   2 179.140 26.9554   1
  17 -11  -2 140.768 19.4306   1
 -17 -11   2 202.911 24.3384   2
 -17  11  -2 160.532 29.3092   2
 -19 -11  -2 15.2574 22.8983   2
 -19  11   2 22.7077 24.2501   2
  19 -11   2 9.00916 19.3262   1
 -19  11  -2 28.4209 23.2160   2
  19 -11  -2 -2.6453 18.7630   1
 -19 -11   2 31.9754 23.8357   2
  21 -11   2 -8.5507 25.7198   1
  21 -11  -2 -1.0480 24.6822   1
   0 -12  -2 42.3636 6.29932   1
   0 -12  -2 38.9333 6.86051   2
   0  12  -2 44.0143 8.07175   2
   0  12   2 53.0581 9.14260   2
   0 -12   2 41.6314 7.07455   2
   0 -12   2 45.6133 6.35505   1
   0  12  -2 52.6319 6.87109   1
  -2  12   2 2925.21 134.400   2
   2  12  -2 3286.48 132.152   1
   2 -12   2 3033.89 133.772   2
   2 -12   2 3171.09 133.296   1
  -2 -12  -2 3171.13 132.276   1
  -2 -12  -2 2897.28 134.128   2
  -2  12  -2 2970.51 134.094   2
   2 -12  -2 3123.90 133.231   1
   2 -12  -2 2994.73 133.979   2
  -2 -12   2 3130.68 132.392   1
  -2  12  -2 2982.84 132.651   1
  -2 -12   2 2985.36 133.966   2
   4 -12   2 1028.80 49.2720   2
  -4 -12  -2 1007.05 49.8138   2
   4  12  -2 1150.93 47.2596   1
  -4 -12  -2 1130.52 47.3629   1
  -4 -12  -2 1132.70 47.4487   1
   4 -12   2 1121.91 49.8578   1
  -4  12   2 1058.52 50.8173   2
  -4  12  -2 1085.85 50.5706   2
  -4 -12   2 1101.26 47.4079   1
   4 -12  -2 1043.61 49.5359   2
   4 -12  -2 1086.06 49.9431   1
  -4  12  -2 987.164 48.4724   1
  -4 -12   2 968.817 49.4756   2
  -6 -12  -2 7.58875 2.79436   1
  -6 -12  -2 0.06724 2.73825   1
   6 -12   2 1.64818 8.46808   2
  -6 -12  -2 8.84080 7.38242   2
  -6  12   2 0.51710 7.72738   2
   6 -12   2 0.91511 6.93549   1
  -6 -12   2 7.04086 7.62935   2
  -6  12  -2 8.67089 7.76516   2
   6 -12  -2 -4.4488 7.10987   1
  -6 -12   2 -1.3383 8.22199   2
   8 -12   2 3035.79 129.089   1
  -8  12   2 2799.88 129.103   2
  -8 -12  -2 2928.41 128.775   2
  -8  12  -2 2810.04 128.839   2
   8 -12  -2 3045.95 129.081   1
  -8 -12   2 2824.20 128.396   2
 -10 -12  -2 568.527 32.2091   2
  10 -12   2 545.638 32.5574   1
 -10  12   2 578.895 32.1654   2
  10 -12  -2 544.416 32.9251   1
 -10  12  -2 554.521 32.0017   2
 -10 -12   2 579.666 32.5862   2
  12 -12   2 -11.027 10.9062   1
 -12  12   2 11.2673 12.9694   2
 -12 -12  -2 24.6270 13.2529   2
 -12 -12   2 20.2052 13.2583   2
  12 -12  -2 16.0675 11.5891   1
 -12  12  -2 23.8980 12.6628   2
 -14  12   2 1514.82 78.2752   2
  14 -12   2 1603.35 80.1944   1
 -14 -12  -2 1614.33 77.6021   2
  14 -12  -2 1710.47 79.9199   1
 -16 -12  -2 255.017 29.0941   2
  16 -12   2 175.024 27.8592   1
 -16  12   2 238.922 30.3960   2
 -16  12  -2 230.338 30.0306   2
 -16 -12   2 273.211 29.7357   2
  16 -12  -2 216.762 28.3686   1
 -18 -12  -2 -0.4870 22.8891   2
 -18  12   2 -2.1876 22.6306   2
  18 -12   2 -20.562 18.3315   1
 -18  12  -2 53.0800 22.6490   2
 -18 -12   2 22.5889 22.7241   2
  18 -12  -2 7.33918 18.5696   1
  20 -12   2 503.355 44.7009   1
 -20 -12  -2 522.888 47.2022   2
 -20  12   2 533.727 47.0259   2
  20 -12  -2 464.137 44.3468   1
 -20 -12   2 517.908 48.2121   2
 -20  12  -2 562.836 46.0744   2
  -1 -13  -2 10.1741 6.83029   2
   1 -13   2 -5.2596 6.28156   2
   1  13  -2 -1.2222 3.87145   1
   1 -13   2 3.10731 5.42952   1
  -1 -13  -2 -5.5889 4.98505   1
  -1  13   2 0.19948 7.59749   2
   1 -13  -2 1.87912 5.76935   1
   1 -13  -2 0.84150 6.80756   2
  -1 -13   2 7.30400 6.35757   2
  -1  13  -2 -1.3908 6.66874   2
  -1  13  -2 4.74397 4.13396   1
  -1 -13   2 -0.9905 4.90261   1
  -3 -13  -2 18.6176 7.45447   2
   3 -13   2 40.9135 7.74706   2
  -3  13   2 30.7018 9.49029   2
   3 -13   2 44.0941 7.44033   1
   3  13  -2 29.3286 5.00179   1
  -3 -13  -2 28.5028 5.66816   1
  -3 -13  -2 31.5412 5.00544   1
  -3 -13   2 25.7279 7.22613   2
  -3  13  -2 27.3367 5.45038   1
   3 -13  -2 29.9177 7.78097   1
   3 -13  -2 33.6771 7.02155   2
  -3  13  -2 33.8818 8.65668   2
  -3 -13   2 32.8483 5.30348   1
  -5 -13  -2 24.9822 3.90699   1
  -5 -13  -2 25.4929 8.51617   2
   5  13  -2 33.2054 5.80653   1
  -5  13   2 22.4718 9.88295   2
   5 -13   2 26.7095 8.07066   1
  -5 -13  -2 36.0885 5.73816   1
  -5 -13   2 19.1008 8.97704   2
  -5 -13   2 18.7354 3.66778   1
   5 -13  -2 20.0663 8.01888   1
  -5  13  -2 40.4805 9.03681   2
   7 -13   2 0.60759 8.52093   1
  -7 -13  -2 4.70497 9.62590   2
  -7  13   2 14.3202 10.5295   2
  -7 -13   2 4.94893 9.91688   2
   7 -13  -2 7.70052 8.56022   1
  -7  13  -2 14.9043 9.32432   2
  -9  13   2 123.442 17.1672   2
   9 -13   2 67.0607 12.3614   1
  -9 -13  -2 100.944 16.6360   2
  -9 -13   2 95.2734 16.5845   2
  -9  13  -2 115.061 16.3638   2
   9 -13  -2 84.3425 12.7237   1
 -11  13   2 113.592 19.4533   2
  11 -13   2 83.6778 14.1297   1
 -11 -13  -2 92.5801 15.1706   2
 -11 -13   2 123.873 20.0619   2
  11 -13  -2 60.2050 13.6557   1
 -11  13  -2 94.3400 14.5644   2
  13 -13   2 17.5350 15.7573   1
 -13 -13  -2 19.4751 26.7327   2
 -13  13   2 35.7832 26.2522   2
 -13 -13   2 27.3002 19.0596   2
  13 -13  -2 33.7714 15.3658   1
 -13  13  -2 26.3829 17.9307   2
 -15  13   2 2.60432 17.7611   2
 -15 -13  -2 8.51094 17.2274   2
  15 -13   2 4.36694 15.0432   1
  15 -13  -2 -23.832 14.5532   1
 -15  13  -2 13.7424 17.1512   2
 -15 -13   2 10.3554 17.9521   2
 -17 -13  -2 42.0131 20.7837   2
 -17  13   2 21.3837 21.4602   2
  17 -13  -2 -12.020 16.6437   1
 -17 -13   2 -8.8953 21.4856   2
 -17  13  -2 -7.2690 20.5265   2
  19 -13   2 119.431 22.8937   1
 -19 -13  -2 138.370 27.9675   2
 -19  13   2 81.0104 28.1232   2
  19 -13  -2 126.846 22.2997   1
 -19  13  -2 129.111 27.7127   2
 -19 -13   2 114.489 27.0497   2
   0  14  -2 2513.06 110.740   1
   0 -14  -2 2656.73 111.282   1
   0 -14   2 2386.59 112.429   2
   0  14   2 2544.97 113.334   2
   0  14  -2 2509.76 112.853   2
   0 -14   2 2631.03 111.343   1
   2 -14   2 957.598 52.6718   2
   2 -14   2 1038.47 47.1542   1
  -2  14   2 975.226 48.7916   2
   2  14  -2 1063.67 45.4777   1
  -2 -14  -2 1047.00 45.9309   1
  -2  14  -2 987.458 48.1840   2
  -2 -14   2 1020.47 53.7844   2
  -2 -14   2 1060.92 46.0588   1
  -2  14  -2 924.383 45.8845   1
   2 -14  -2 999.925 47.2384   1
   4 -14   2 580.077 30.0811   1
  -4  14   2 569.876 31.4937   2
  -4 -14  -2 593.996 27.1964   1
   4  14  -2 577.546 26.9516   1
  -4 -14  -2 603.561 27.4252   1
   4 -14  -2 540.183 30.1239   1
  -4  14  -2 554.352 30.9947   2
  -4 -14   2 585.380 27.3961   1
  -6 -14  -2 1399.87 69.2743   1
  -6 -14  -2 1700.56 68.2418   1
  -6  14   2 1510.54 73.0839   2
   6 -14   2 1625.15 72.2404   1
  -6 -14  -2 1566.58 72.4662   2
   6 -14  -2 1640.92 72.3834   1
  -6 -14   2 1541.46 68.1021   1
  -6 -14   2 1567.65 72.4084   2
  -6  14  -2 1546.19 72.7346   2
   8 -14   2 516.835 31.8522   1
  -8  14   2 566.015 32.6439   2
  -8 -14  -2 574.664 32.4008   2
   8 -14  -2 563.184 32.3040   1
  -8 -14   2 541.184 31.8407   2
  -8  14  -2 583.684 32.0599   2
  10 -14   2 382.759 28.0631   1
 -10 -14  -2 403.615 27.7023   2
 -10  14   2 391.008 27.8593   2
  10 -14  -2 398.508 28.7081   1
 -10 -14   2 404.460 27.5768   2
 -10  14  -2 399.614 27.2429   2
 -12  14   2 1199.46 63.3083   2
  12 -14   2 1240.43 62.6143   1
 -12 -14  -2 1257.55 62.8741   2
 -12  14  -2 1146.71 61.9478   2
 -12 -14   2 1244.97 62.1426   2
  12 -14  -2 1241.66 62.4503   1
  14 -14   2 210.874 27.4380   1
 -14 -14  -2 258.095 27.9480   2
 -14  14   2 296.740 29.7049   2
  14 -14  -2 229.290 27.8905   1
 -14 -14   2 306.782 28.3860   2
 -14  14  -2 205.019 28.4222   2
  16 -14   2 156.826 20.9956   1
 -16 -14  -2 173.862 23.8799   2
 -16  14   2 168.881 30.5925   2
  16 -14  -2 141.037 20.4694   1
 -16  14  -2 190.204 25.6297   2
 -16 -14   2 209.469 30.5600   2
 -18 -14  -2 450.543 42.0910   2
 -18  14   2 422.719 41.1035   2
  18 -14   2 498.661 41.5636   1
  18 -14  -2 512.052 39.9759   1
 -18 -14   2 335.700 42.8297   2
 -18  14  -2 435.490 41.8972   2
  20 -14   2 37.7747 26.0441   1
  20 -14  -2 45.8316 25.3953   1
  -1  15   2 99.5535 14.6121   2
   1 -15   2 80.3180 11.4047   1
  -1 -15  -2 64.5847 8.12573   1
   1  15  -2 51.9453 6.74708   1
  -1  15  -2 90.8525 13.4211   2
   1 -15  -2 74.7072 11.8589   1
  -1  15  -2 64.9692 9.66568   1
  -1 -15   2 70.0696 10.4065   1
  -3  15   2 10.5208 9.20661   2
   3 -15   2 1.65287 6.64881   1
   3  15  -2 -3.0911 4.57480   1
  -3 -15  -2 11.4082 5.26769   1
  -3 -15   2 -3.7533 5.27480   1
   3 -15  -2 -0.0898 7.09358   1
  -3  15  -2 1.87148 8.49444   2
  -5 -15  -2 27.1087 10.8300   2
   5 -15   2 32.5365 8.96154   1
  -5 -15  -2 39.5168 5.64696   1
   5  15  -2 29.8047 4.79482   1
  -5 -15  -2 34.0252 4.97704   1
  -5  15   2 22.7063 10.9475   2
   5 -15  -2 30.5684 8.92812   1
  -5  15  -2 42.3302 11.0568   2
  -5 -15   2 29.6050 5.59800   1
  -5 -15   2 43.3022 10.5568   2
  -7 -15  -2 57.8082 11.7568   2
  -7  15   2 74.4417 13.6065   2
   7 -15   2 51.6314 10.9260   1
  -7 -15   2 56.8517 12.4728   2
   7 -15  -2 52.5500 10.9424   1
  -7  15  -2 59.8304 12.4782   2
   9 -15   2 17.2850 12.6421   1
  -9  15   2 69.0168 14.8830   2
  -9 -15  -2 38.3281 13.3641   2
  -9 -15   2 31.5017 12.9456   2
   9 -15  -2 26.4237 12.3826   1
  -9  15  -2 54.4910 13.4136   2
  11 -15   2 4.19711 14.8898   1
 -11 -15  -2 13.1876 16.9819   2
 -11  15   2 25.4678 18.1465   2
  11 -15  -2 2.29337 15.0479   1
 -11  15  -2 6.95945 14.6496   2
 -11 -15   2 24.9024 14.5691   2
  13 -15   2 5.51288 14.4289   1
 -13 -15  -2 -1.7608 16.4506   2
 -13  15   2 -1.2269 17.2877   2
 -13 -15   2 10.3169 16.6032   2
  13 -15  -2 6.18368 14.0639   1
 -13  15  -2 6.13781 16.6546   2
 -15 -15  -2 -5.1148 18.4947   2
 -15  15   2 7.32583 20.3055   2
  15 -15   2 -3.4363 15.6581   1
  15 -15  -2 9.46786 15.9894   1
 -15  15  -2 20.5874 19.2808   2
 -15 -15   2 10.9993 18.4782   2
 -17  15   2 129.510 27.0481   2
  17 -15   2 101.447 21.6533   1
 -17 -15  -2 136.437 24.8422   2
  17 -15  -2 118.478 21.6145   1
 -17 -15   2 137.084 26.5533   2
 -17  15  -2 128.742 26.3020   2
  19 -15   2 -2.4342 24.6969   1
 -19  15   2 2.98764 30.9442   2
 -19 -15  -2 -11.606 31.2404   2
 -19  15  -2 -24.554 29.8013   2
  19 -15  -2 15.1438 24.3429   1
 -19 -15   2 49.1457 29.8442   2
   0  16   2 1264.46 60.0190   2
   0  16  -2 1254.23 59.3539   2
   0 -16   2 1277.66 57.2901   1
   0 -16  -2 1285.63 57.1227   1
   0  16  -2 1180.90 56.5208   1
  -2 -16  -2 301.036 17.5185   1
  -2  16   2 283.841 21.5828   2
   2 -16   2 293.784 19.0155   1
   2  16  -2 270.108 16.2196   1
   2 -16  -2 281.786 18.9968   1
  -2 -16   2 279.136 17.2194   1
  -2  16  -2 295.276 20.9830   2
   4  16  -2 114.109 10.0374   1
  -4  16   2 97.7326 17.2847   2
   4 -16   2 122.087 14.6859   1
  -4 -16  -2 118.208 11.2578   1
  -4 -16  -2 102.691 10.9144   1
   4 -16  -2 122.976 15.4258   1
  -4  16  -2 124.834 16.4897   2
  -4 -16   2 135.080 11.1551   1
   6 -16   2 620.488 33.1868   1
  -6 -16  -2 543.561 27.7913   1
  -6  16   2 570.277 34.4146   2
  -6 -16  -2 651.885 34.1558   2
   6 -16  -2 606.858 33.5267   1
  -6  16  -2 602.027 33.6562   2
  -6 -16   2 652.547 34.0548   2
  -6 -16   2 585.136 27.9205   1
   8 -16   2 291.560 25.0826   1
  -8 -16  -2 343.015 25.9345   2
  -8  16   2 335.854 26.6227   2
  -8  16  -2 312.551 26.2349   2
  -8 -16   2 328.825 25.6286   2
   8 -16  -2 316.805 26.1941   1
  10 -16   2 156.926 25.4313   1
 -10 -16  -2 187.972 26.6626   2
 -10  16   2 205.925 27.3750   2
 -10  16  -2 207.617 24.7802   2
 -10 -16   2 221.743 24.3415   2
  10 -16  -2 224.309 27.0382   1
  12 -16   2 324.536 30.0625   1
 -12  16   2 362.980 32.4167   2
 -12 -16  -2 377.727 31.0666   2
 -12  16  -2 332.325 31.0529   2
  12 -16  -2 425.949 30.9642   1
 -12 -16   2 394.594 31.5576   2
 -14 -16  -2 99.4859 20.3094   2
  14 -16   2 80.6480 18.3721   1
 -14  16   2 98.9605 21.5288   2
 -14 -16   2 119.778 20.7909   2
  14 -16  -2 79.1529 17.9814   1
 -14  16  -2 133.528 21.3593   2
 -16 -16  -2 133.349 26.0913   2
  16 -16   2 147.801 23.2404   1
 -16  16   2 131.973 28.0973   2
  16 -16  -2 190.455 33.3766   1
 -16 -16   2 172.805 25.1638   2
 -16  16  -2 170.563 27.0618   2
 -18  16   2 272.311 44.5762   2
  18 -16   2 246.143 41.2264   1
 -18 -16  -2 300.113 42.2188   2
  18 -16  -2 305.302 39.6580   1
 -18  16  -2 323.013 44.8372   2
 -18 -16   2 304.630 43.6869   2
   1  17  -2 49.6386 7.27030   1
  -1 -17  -2 46.9688 8.03521   1
  -1  17   2 53.8519 11.5823   2
   1 -17   2 47.9468 8.81440   1
  -1  17  -2 37.2923 10.9510   2
  -1 -17   2 56.8630 8.08600   1
   1 -17  -2 42.8659 8.23995   1
   3 -17   2 7.92534 7.83603   1
  -3 -17  -2 8.30107 6.33444   1
  -3 -17  -2 16.0174 6.31722   1
   3  17  -2 13.5590 5.53292   1
  -3  17   2 24.5190 11.3698   2
   3 -17  -2 19.5405 8.77181   1
  -3  17  -2 19.7929 9.72854   2
  -3 -17   2 24.9306 6.19510   1
  -5 -17  -2 -4.3463 5.78143   1
  -5  17   2 9.01775 11.6073   2
  -5 -17  -2 -5.7372 5.70061   1
  -5 -17  -2 -11.704 10.0570   2
   5 -17  -2 -14.095 8.92325   1
  -5  17  -2 3.62870 10.1958   2
  -5 -17   2 -10.056 9.83130   2
  -5 -17   2 9.84032 5.36224   1
   7 -17   2 32.3237 11.7727   1
  -7 -17  -2 57.7362 14.1324   2
  -7  17   2 35.4156 13.6579   2
  -7  17  -2 51.3732 13.2672   2
   7 -17  -2 32.3442 12.2444   1
  -7 -17   2 52.6038 13.6768   2
  -9  17   2 46.5354 18.6721   2
  -9 -17  -2 43.8761 18.5489   2
   9 -17   2 31.3831 15.2557   1
   9 -17  -2 33.4029 15.9836   1
  -9  17  -2 48.0795 15.8746   2
  -9 -17   2 57.8177 15.1712   2
 -11  17   2 -14.254 16.2910   2
  11 -17   2 -19.052 13.0037   1
 -11 -17  -2 -16.742 16.3518   2
 -11 -17   2 -10.569 15.4010   2
  11 -17  -2 0.19958 13.0991   1
 -11  17  -2 -14.413 15.1416   2
 -13 -17  -2 1.93561 18.4797   2
 -13  17   2 7.75109 18.9888   2
  13 -17   2 5.16331 15.3510   1
 -13  17  -2 17.5481 18.1395   2
  13 -17  -2 17.1352 15.0690   1
 -13 -17   2 25.7410 18.3869   2
 -15 -17  -2 1.23505 21.8366   2
 -15  17   2 -9.5090 24.1879   2
 -15 -17   2 -32.532 21.9628   2
 -15  17  -2 6.83342 22.6461   2
  17 -17   2 46.6116 23.6941   1
 -17  17   2 34.7201 29.0753   2
 -17 -17  -2 60.2919 26.2938   2
 -17  17  -2 33.8827 28.2521   2
  17 -17  -2 60.5222 22.1147   1
 -17 -17   2 56.8687 27.0543   2
   0 -18   2 43.9766 8.43507   1
   0 -18  -2 49.4286 8.54042   1
  -2  18   2 827.454 42.9348   2
   2 -18   2 802.388 39.6936   1
  -2 -18  -2 821.918 38.3605   1
   2  18  -2 714.592 37.6003   1
   2 -18  -2 810.057 39.7954   1
  -2  18  -2 797.854 42.0303   2
  -2 -18   2 831.492 38.6816   1
  -4 -18  -2 338.056 21.3884   1
  -4  18   2 416.885 28.2922   2
   4 -18   2 400.035 25.0135   1
  -4 -18  -2 401.316 21.6721   1
   4 -18  -2 390.510 25.1171   1
  -4 -18   2 387.255 21.5824   1
  -4  18  -2 416.255 27.6493   2
  -6 -18  -2 52.8018 14.1889   2
  -6  18   2 48.6550 14.2123   2
  -6 -18  -2 37.0839 6.60591   1
  -6 -18  -2 38.8701 6.97069   1
   6 -18   2 16.7112 10.8674   1
  -6  18  -2 43.2779 13.6439   2
  -6 -18   2 49.8144 13.2089   2
  -6 -18   2 38.0543 6.64237   1
   6 -18  -2 25.4834 11.5210   1
   8 -18   2 1216.07 60.2805   1
  -8 -18  -2 1201.46 64.1344   2
  -8  18   2 1086.83 64.8436   2
   8 -18  -2 1208.07 60.2396   1
  -8  18  -2 1146.15 61.2296   2
  -8 -18   2 1236.16 60.6910   2
 -10  18   2 107.321 20.5072   2
  10 -18   2 120.521 17.1225   1
 -10 -18  -2 111.467 18.8305   2
 -10 -18   2 152.532 25.3177   2
 -10  18  -2 125.788 19.6017   2
  10 -18  -2 188.455 23.9778   1
 -12  18   2 8.59159 18.3654   2
 -12 -18  -2 25.6584 17.9085   2
  12 -18  -2 -0.0205 15.2969   1
 -12 -18   2 10.0370 18.2777   2
 -12  18  -2 22.0586 18.3263   2
  14 -18   2 649.265 44.4813   1
 -14  18   2 651.771 48.6320   2
 -14 -18  -2 584.076 45.1565   2
  14 -18  -2 724.689 44.9119   1
 -14 -18   2 683.075 46.4404   2
 -14  18  -2 689.705 47.4943   2
  16 -18   2 -4.9820 21.8178   1
 -16  18   2 9.40969 28.1772   2
 -16 -18  -2 19.2682 26.2655   2
  16 -18  -2 67.8330 22.6501   1
 -16 -18   2 68.2151 27.6820   2
 -16  18  -2 23.6249 26.7226   2
  -1  19   2 53.5038 13.7203   2
   1 -19   2 60.3039 9.66046   1
  -1 -19  -2 40.7600 8.85719   1
  -1  19  -2 29.2968 12.3051   2
  -1 -19   2 54.3478 9.25961   1
   1 -19  -2 47.4977 9.30212   1
  -3 -19  -2 29.2434 7.81239   1
  -3  19   2 51.9250 13.4271   2
  -3 -19  -2 20.6386 8.95518   1
   3 -19   2 27.5422 9.23981   1
   3  19  -2 27.6985 7.80721   1
  -3  19  -2 44.2770 12.9855   2
   3 -19  -2 22.0323 9.47282   1
  -3 -19   2 26.3906 7.40031   1
  -5 -19  -2 10.4436 12.4867   2
   5 -19   2 2.79138 10.2470   1
  -5 -19  -2 7.24555 7.23458   1
  -5  19   2 22.9177 13.6716   2
  -5 -19   2 19.6867 6.78226   1
  -5 -19   2 34.1460 12.5615   2
  -5  19  -2 23.7715 12.2799   2
   5 -19  -2 18.4041 10.5439   1
  -7 -19  -2 8.62785 15.2790   2
   7 -19   2 28.4306 13.5532   1
  -7  19   2 14.3821 16.7438   2
  -7 -19   2 14.1153 16.6413   2
   7 -19  -2 9.75632 14.1776   1
  -7  19  -2 31.0837 18.5059   2
  -9  19   2 -3.3903 15.5833   2
   9 -19   2 -8.1811 12.9276   1
  -9 -19  -2 2.87217 15.6981   2
   9 -19  -2 29.1615 13.9985   1
  -9  19  -2 -3.8694 15.0448   2
  -9 -19   2 6.15811 16.1532   2
 -11  19   2 -14.508 18.4617   2
 -11 -19  -2 -2.6153 17.9841   2
 -11  19  -2 -9.7595 17.9258   2
 -11 -19   2 -13.671 17.6770   2
  11 -19  -2 2.97798 14.2463   1
 -13  19   2 4.50422 23.3081   2
  13 -19   2 7.46382 17.5000   1
 -13 -19  -2 -16.150 22.0790   2
 -13 -19   2 12.5604 21.7107   2
  13 -19  -2 -10.109 17.4921   1
 -13  19  -2 -2.1488 21.0508   2
  15 -19   2 -29.017 20.8828   1
 -15  19   2 -16.945 27.8895   2
  15 -19  -2 -23.267 20.7047   1
 -15 -19   2 -32.718 26.1131   2
 -15  19  -2 -23.187 25.8484   2
   0 -20   2 1022.60 48.7528   1
   0 -20  -2 1006.50 48.4963   1
  -2 -20  -2 302.140 20.4625   1
  -2  20   2 350.770 28.1097   2
   2 -20   2 310.970 21.7820   1
  -2 -20   2 305.065 20.2793   1
  -2  20  -2 324.924 25.5568   2
   2 -20  -2 302.605 21.8406   1
   4 -20   2 298.042 22.3207   1
  -4 -20  -2 310.250 20.0951   1
  -4  20   2 295.019 42.5882   2
  -4  20  -2 350.805 28.5683   2
  -4 -20   2 295.500 20.0548   1
   4 -20  -2 289.252 23.1570   1
   6 -20   2 951.767 62.0176   1
  -6 -20  -2 1008.82 52.9958   2
  -6  20   2 1053.88 54.2031   2
  -6 -20  -2 1043.67 46.3217   1
  -6  20  -2 1022.98 54.7484   2
  -6 -20   2 1025.00 54.4599   2
  -6 -20   2 929.939 46.0638   1
  -8 -20  -2 403.493 32.4347   2
   8 -20   2 402.431 30.7382   1
  -8  20   2 483.806 34.2918   2
  -8  20  -2 419.167 33.2899   2
  -8 -20   2 406.416 32.8105   2
   8 -20  -2 391.209 30.6363   1
 -10 -20  -2 165.626 27.4308   2
  10 -20   2 112.430 18.2116   1
 -10  20   2 140.165 21.6685   2
 -10  20  -2 124.626 20.3668   2
  10 -20  -2 133.665 18.7900   1
 -10 -20   2 145.781 21.2088   2
 -12 -20  -2 415.557 38.5332   2
 -12  20   2 377.979 41.1626   2
  12 -20   2 465.813 36.1895   1
 -12 -20   2 427.040 38.7549   2
  12 -20  -2 402.612 36.6376   1
 -12  20  -2 427.390 39.1830   2
  14 -20   2 143.553 24.7686   1
 -14 -20  -2 124.505 27.1097   2
 -14  20   2 122.750 28.5559   2
 -14  20  -2 202.487 28.9731   2
 -14 -20   2 158.999 28.2211   2
  14 -20  -2 164.702 24.6825   1
 -16 -20   2 224.419 43.0948   2
 -16  20  -2 184.984 49.5513   2
   1 -21   2 18.6115 9.31070   1
  -1 -21  -2 35.1266 9.24483   1
  -1 -21   2 28.7477 9.03340   1
   1 -21  -2 33.1286 9.64092   1
  -3 -21  -2 -6.9702 8.90709   1
   3 -21   2 2.17084 9.25088   1
  -3  21   2 29.2562 14.6303   2
  -3 -21   2 -0.2430 8.39664   1
  -3  21  -2 8.53944 13.1047   2
   3 -21  -2 -7.5580 9.45682   1
   5 -21   2 3.61221 14.6448   1
  -5  21   2 -6.3297 15.8491   2
  -5 -21  -2 -4.2745 8.63540   1
  -5 -21  -2 34.3028 15.0789   2
  -5 -21   2 8.46627 13.7539   2
  -5 -21   2 18.7459 7.96738   1
  -5  21  -2 -11.178 14.4530   2
   5 -21  -2 -6.2861 13.7494   1
  -7 -21  -2 30.2569 16.9794   2
  -7  21   2 44.8733 17.8828   2
   7 -21   2 32.2747 12.3656   1
  -7  21  -2 45.8560 16.2633   2
   7 -21  -2 42.7478 12.6164   1
  -7 -21   2 13.8699 15.8131   2
  -9 -21  -2 2.92727 17.0629   2
   9 -21   2 1.03384 13.4368   1
  -9  21   2 22.9548 18.1634   2
  -9  21  -2 -2.2037 17.6712   2
  -9 -21   2 6.08155 17.6134   2
   9 -21  -2 -7.5353 14.2228   1
  11 -21   2 16.2182 16.6752   1
 -11 -21  -2 4.24664 22.1124   2
 -11  21   2 -0.7529 22.4619   2
 -11 -21   2 38.2271 21.6514   2
 -11  21  -2 14.5694 20.2890   2
  11 -21  -2 12.7278 16.9904   1
  13 -21   2 -9.5399 20.4472   1
 -13  21   2 -10.228 26.2801   2
 -13 -21  -2 -14.269 24.1243   2
 -13 -21   2 -21.931 25.7519   2
  13 -21  -2 5.63277 20.2809   1
 -13  21  -2 20.8025 25.1729   2
 -15  21  -2 -18.355 32.8557   2
 -15 -21   2 -0.7520 32.3355   2
   0 -22  -2 938.430 46.5157   1
   0 -22   2 937.421 46.7812   1
   2 -22   2 339.206 24.8594   1
  -2  22   2 352.144 30.5147   2
  -2 -22  -2 355.746 24.5955   1
   2 -22  -2 378.321 25.1532   1
  -2 -22   2 352.825 24.0330   1
   4 -22   2 168.422 20.2527   1
  -4 -22  -2 188.551 18.4582   1
  -4  22   2 163.784 26.7478   2
  -4  22  -2 181.257 24.5449   2
   4 -22  -2 202.616 20.8504   1
  -4 -22   2 137.238 18.2721   1
  -6 -22  -2 424.038 32.1408   2
  -6  22   2 374.814 34.3367   2
   6 -22   2 373.180 28.0679   1
   6 -22  -2 398.634 28.9369   1
  -6  22  -2 389.165 32.3389   2
  -6 -22   2 414.651 31.9132   2
  -8  22   2 229.401 32.8621   2
   8 -22   2 249.265 26.0637   1
  -8 -22  -2 270.641 30.3308   2
   8 -22  -2 234.650 28.1797   1
  -8 -22   2 254.686 31.0487   2
  -8  22  -2 288.111 31.8819   2
 -10 -22  -2 287.087 35.1625   2
 -10  22   2 309.072 38.7687   2
  10 -22   2 266.866 31.6881   1
  10 -22  -2 330.291 33.4458   1
 -10  22  -2 312.215 36.6864   2
 -10 -22   2 303.062 35.3674   2
  12 -22   2 359.160 39.0821   1
 -12  22   2 374.132 43.0137   2
 -12 -22  -2 370.369 40.0429   2
 -12  22  -2 361.686 42.5981   2
 -12 -22   2 367.680 41.9319   2
  12 -22  -2 376.465 38.9079   1
 -14  22   2 109.025 53.4421   2
 -14 -22  -2 47.2165 47.5978   2
 -14 -22   2 71.3371 33.2150   2
 -14  22  -2 92.2618 32.5107   2
  -1 -23  -2 39.5222 12.0180   1
   1 -23   2 44.0466 12.0977   1
   1 -23  -2 49.5758 12.7185   1
  -1 -23   2 56.4402 11.2715   1
  -3 -23  -2 17.6025 11.1937   1
   3 -23   2 23.1614 11.8552   1
  -3  23   2 59.9645 18.4174   2
   3 -23  -2 33.0206 12.0372   1
  -3  23  -2 27.9333 16.3227   2
  -3 -23   2 22.1832 11.1972   1
  -5 -23  -2 10.9984 16.9788   2
  -5  23   2 -6.9975 17.5440   2
  -5 -23   2 21.9089 16.8396   2
   5 -23  -2 0.64003 12.7590   1
  -5  23  -2 -9.6789 15.4964   2
  -7  23   2 75.3938 21.3963   2
  -7 -23  -2 75.4964 18.9629   2
   7 -23   2 55.2280 14.7366   1
   7 -23  -2 50.3809 15.3744   1
  -7  23  -2 69.7779 20.9133   2
  -9  23   2 17.3909 23.6641   2
   9 -23   2 -17.538 15.7501   1
  -9 -23  -2 -21.691 20.9371   2
   9 -23  -2 -4.5232 16.5799   1
  -9 -23   2 -7.1799 21.1788   2
  -9  23  -2 -17.370 21.6937   2
  11 -23   2 -2.3580 19.7485   1
 -11 -23  -2 -8.0764 24.2019   2
 -11  23   2 56.7853 26.7734   2
 -11  23  -2 24.8316 25.2344   2
 -11 -23   2 -3.5723 25.5644   2
  11 -23  -2 37.5789 20.7478   1
 -13  23  -2 11.4680 34.2606   2
 -13 -23   2 -1.6831 34.8327   2
   0 -24  -2 -1.0918 13.5992   1
   0 -24   2 0.53880 12.9053   1
  -2 -24  -2 462.223 29.7701   1
   2 -24   2 436.328 30.4403   1
   2 -24  -2 438.298 30.6240   1
  -2 -24   2 429.791 29.8449   1
   4 -24   2 184.362 24.0106   1
  -4  24   2 230.946 31.7472   2
  -4 -24   2 251.111 29.8726   2
  -4  24  -2 206.609 29.8443   2
   4 -24  -2 222.458 25.3304   1
  -6 -24  -2 -5.9164 19.3585   2
  -6  24   2 -18.178 20.5263   2
   6 -24  -2 -22.319 14.1638   1
  -6  24  -2 -21.132 18.0626   2
  -6 -24   2 -18.832 19.1782   2
  -8 -24  -2 419.556 38.0986   2
   8 -24   2 424.044 34.0843   1
  -8  24   2 385.369 41.2676   2
  -8  24  -2 464.321 40.8202   2
   8 -24  -2 408.575 35.8273   1
  -8 -24   2 479.535 39.7139   2
 -10 -24  -2 111.544 25.7830   2
  10 -24   2 69.4427 20.9704   1
 -10  24   2 101.984 28.0357   2
 -10  24  -2 69.1989 26.7454   2
  10 -24  -2 35.8537 20.5224   1
 -10 -24   2 73.1909 26.1201   2
  -1 -25  -2 -12.526 20.8867   1
   1 -25   2 -24.156 13.3019   1
  -1 -25   2 8.91928 16.5854   1
   1 -25  -2 -9.8210 12.7017   1
   3 -25   2 16.5060 13.4955   1
   3 -25  -2 10.5396 13.0308   1
  -5  25   2 -8.9923 22.1831   2
  -5 -25  -2 35.8624 22.0432   2
   5 -25   2 17.9118 14.3682   1
  -5  25  -2 34.0809 20.9546   2
   5 -25  -2 -13.358 15.2862   1
  -5 -25   2 34.9397 21.4025   2
  -7  25   2 -12.797 22.7704   2
   7 -25   2 -22.397 16.1853   1
  -7 -25  -2 13.6245 21.1840   2
  -7  25  -2 -22.065 22.3968   2
  -7 -25   2 33.2836 21.2553   2
   7 -25  -2 -33.720 16.8435   1
  -9  25   2 10.7619 27.8727   2
   9 -25   2 11.3687 19.2055   1
  -9 -25  -2 -9.4291 23.9348   2
  -9  25  -2 22.1742 24.6835   2
   9 -25  -2 3.03642 18.6300   1
  -9 -25   2 34.2340 25.6300   2
   0 -26  -2 245.004 29.3490   1
   0 -26   2 290.231 27.5548   1
   2 -26   2 65.7093 16.1271   1
   2 -26  -2 61.6643 15.7824   1
  -4 -26  -2 109.454 24.9210   2
  -4 -26   2 81.9199 23.7697   2
   6 -26   2 254.205 32.9262   1
  -6  26   2 398.377 41.8298   2
  -6 -26  -2 266.495 37.2143   2
  -6 -26   2 346.601 37.7909   2
   6 -26  -2 250.812 32.2381   1
  -6  26  -2 343.769 39.5240   2
  -8 -26  -2 49.5723 27.8039   2
  -8  26   2 38.5416 31.2763   2
   8 -26   2 30.6359 18.8258   1
  -8  26  -2 70.5207 26.3970   2
  -8 -26   2 0.60144 26.0948   2
   8 -26  -2 44.4060 19.8597   1
   1 -27   2 27.4761 15.7355   1
   1 -27  -2 -3.0736 17.3586   1
   3 -27   2 20.2727 17.1718   1
  -3 -27   2 61.3701 25.3696   2
   3 -27  -2 23.7765 17.4380   1
   5 -27   2 -9.8015 17.7567   1
  -5 -27  -2 20.2637 25.7932   2
  -5 -27   2 11.8409 23.0086   2
   5 -27  -2 -24.272 18.2073   1
   7 -27   2 -6.6106 19.5837   1
   7 -27  -2 17.2536 20.4456   1
   2 -28   2 72.3845 18.8713   1
   2 -28  -2 58.5781 20.0092   1
   4 -28   2 88.0874 18.7922   1
   4 -28  -2 100.432 21.8466   1
   3 -29   2 40.8703 21.5700   1
   3 -29  -2 44.3822 22.4053   1
   0   0   3 -0.0715 2.00285   1
   0   0  -3 -0.5511 2.01056   1
  -2   0  -3 1.38336 1.95539   2
  -2   0   3 0.36510 1.82390   2
   2   0   3 1.96013 2.25049   1
   2   0  -3 1.20105 1.86769   2
  -2   0   3 -0.3555 2.11463   1
  -2   0  -3 0.47399 1.88212   1
   2   0   3 2.34555 1.93743   2
   2   0  -3 0.85810 1.85073   1
  -4   0  -3 -0.0265 2.23034   1
   4   0  -3 0.66415 2.28505   1
  -4   0   3 -0.7216 3.25907   2
   4   0  -3 1.04816 3.06224   2
  -4   0  -3 -1.9534 3.32087   2
   4   0   3 -0.2446 2.57232   1
   4   0   3 0.79827 2.97853   2
   6   0  -3 -1.2479 2.78756   1
  -6   0  -3 -0.2962 2.35505   1
  -6   0   3 -3.4153 5.19642   2
   6   0   3 1.10016 3.75950   2
   6   0  -3 0.31387 3.82652   2
   6   0   3 2.23279 3.02178   1
  -8   0  -3 -4.3362 2.98655   1
  -8   0  -3 -0.4623 5.41745   2
   8   0   3 -2.7099 4.94514   2
   8   0  -3 0.54101 3.60828   1
   8   0  -3 -0.6076 4.54093   1
  -8   0   3 -1.8702 5.91582   2
   8   0   3 -2.7703 4.00380   1
   8   0  -3 1.40145 4.89048   2
 -10   0  -3 1.03078 3.72356   1
  10   0  -3 0.10524 5.97240   2
  10   0   3 -1.8097 4.86902   1
  10   0   3 8.60034 6.64371   2
  10   0  -3 -5.3291 4.63417   1
  10   0  -3 -2.4138 5.31311   1
 -10   0  -3 6.50771 7.02067   2
 -10   0   3 -0.8604 7.17528   2
 -12   0  -3 -3.9116 5.21925   1
  12   0  -3 -8.8157 6.26074   1
 -12   0   3 0.21155 8.92471   2
  12   0   3 9.79957 6.27934   1
 -12   0  -3 9.53435 8.85341   2
  14   0  -3 3.09200 7.32215   1
 -14   0   3 0.97953 10.9587   2
  14   0   3 -7.2636 8.22955   1
  14   0  -3 -2.6362 7.87863   1
 -14   0  -3 2.13542 6.76005   1
 -14   0  -3 9.63834 10.4581   2
 -16   0  -3 -0.7473 12.8391   2
 -16   0   3 22.7956 13.3150   2
  16   0  -3 -1.7685 12.5996   1
  16   0  -3 6.85973 9.02706   1
  16   0   3 -15.233 9.96325   1
 -18   0  -3 -12.605 14.9977   2
 -18   0   3 -8.3927 15.5076   2
  18   0  -3 -15.297 11.2842   1
  18   0   3 -6.5441 12.6489   1
 -20   0  -3 10.3925 17.7008   2
 -20   0   3 19.6342 19.8025   2
 -22   0  -3 -37.635 23.6876   2
 -22   0   3 15.8109 25.6968   2
   1   1  -3 1757.20 75.6460   1
  -1  -1  -3 1770.95 75.6682   1
  -1   1   3 1771.60 75.1040   2
  -1   1   3 1692.37 75.6396   1
  -1  -1  -3 1728.07 75.0471   2
   1  -1   3 1756.44 75.7459   1
   1   1   3 1727.34 75.6378   1
   1  -1  -3 1768.05 75.7089   1
  -1  -1   3 1690.21 75.5931   1
  -1   1  -3 1785.33 75.7227   1
   1  -1  -3 1801.64 75.0139   2
  -3  -1  -3 2120.43 91.3201   1
  -3  -1  -3 2126.43 91.1827   2
   3   1  -3 2172.21 91.1338   2
  -3   1   3 2062.54 91.1222   2
   3   1  -3 2132.57 91.3348   1
   3  -1   3 2200.07 91.1639   2
  -3   1   3 2025.20 91.4153   1
   3  -1   3 2098.26 91.5413   1
   3  -1  -3 2185.87 91.5709   1
  -3   1  -3 2162.02 91.4729   1
   3   1   3 2044.53 91.3110   1
  -3  -1   3 2137.74 91.0961   2
  -3  -1   3 1997.78 91.1970   1
  -3   1  -3 2180.73 91.1377   2
   3   1   3 2073.83 91.1265   2
   3  -1  -3 2142.15 91.1546   2
   5  -1   3 4107.37 182.249   1
  -5   1   3 4261.90 182.236   2
   5  -1   3 4007.54 182.899   2
   5   1  -3 4414.24 182.096   1
  -5  -1  -3 4310.14 181.967   1
  -5  -1  -3 4162.92 182.187   2
  -5   1  -3 4399.48 182.290   2
   5  -1  -3 4505.94 182.479   1
  -5   1  -3 4312.31 182.170   1
   5   1   3 4194.49 182.043   1
  -5  -1   3 4158.48 182.142   2
   5  -1  -3 3989.44 182.732   2
   5   1   3 4308.51 182.447   2
   7  -1   3 889.915 41.8652   1
  -7   1   3 921.946 42.2782   2
   7  -1   3 945.324 42.0852   2
  -7  -1  -3 913.854 41.1163   1
  -7  -1  -3 919.187 42.2762   2
   7   1  -3 985.360 41.5302   1
   7   1  -3 944.320 42.0575   2
   7  -1  -3 933.075 41.8891   2
   7   1   3 972.714 42.0878   2
   7  -1  -3 860.270 42.1097   1
  -7   1  -3 909.999 41.3550   1
  -7  -1   3 880.981 42.0375   2
   7   1   3 901.775 41.3582   1
   7  -1  -3 977.168 41.9298   1
  -7   1  -3 949.525 42.2486   2
  -9   1   3 1169.78 53.1769   2
  -9  -1  -3 1146.12 51.5218   1
  -9  -1  -3 1175.39 53.0782   2
   9   1  -3 1076.82 52.9400   1
   9   1  -3 1264.33 52.1654   1
   9  -1   3 1199.92 53.1144   2
   9  -1   3 1120.94 52.5018   1
   9   1  -3 1130.06 52.8718   2
   9   1   3 1185.21 53.0861   2
  -9  -1   3 1120.68 52.9281   2
   9  -1  -3 1189.84 52.4777   1
   9   1   3 1124.85 52.0530   1
  -9   1  -3 1213.20 53.2428   2
  -9   1  -3 1180.63 51.8516   1
   9  -1  -3 1214.10 52.3871   1
   9  -1  -3 1142.89 52.8789   2
  11   1  -3 878.026 36.8534   1
  11  -1   3 808.740 37.6384   1
  11   1  -3 751.798 37.8154   2
 -11   1   3 774.701 38.6041   2
  11  -1   3 717.274 37.8098   2
 -11  -1  -3 822.374 35.9630   1
  11   1  -3 804.242 36.8548   1
 -11  -1  -3 797.707 38.5157   2
  11  -1  -3 747.403 37.8036   2
  11  -1  -3 794.922 37.5099   1
  11   1   3 745.709 38.1180   2
  11   1   3 832.323 37.0306   1
  11  -1  -3 794.951 37.2490   1
 -11   1  -3 793.755 38.5151   2
 -11   1  -3 782.771 36.3978   1
 -11  -1   3 784.080 38.5242   2
  13   1  -3 460.910 24.5052   1
 -13   1   3 457.266 27.5518   2
  13   1  -3 446.023 24.2984   1
  13  -1   3 507.926 25.5618   1
 -13  -1  -3 475.186 27.0166   2
 -13  -1  -3 456.696 23.2495   1
 -13   1  -3 455.590 27.2401   2
 -13  -1   3 474.015 26.9423   2
  13  -1  -3 470.051 25.3060   1
 -13   1  -3 458.891 23.4518   1
  13  -1  -3 441.902 24.8538   1
  13   1   3 474.327 24.9995   1
  15   1  -3 537.541 30.9787   1
 -15   1   3 604.879 34.5392   2
 -15  -1  -3 552.748 29.4924   1
 -15  -1  -3 662.086 34.4683   2
  15   1  -3 651.013 30.8521   1
  15  -1   3 674.242 32.8139   1
  15  -1  -3 674.075 32.3210   1
 -15   1  -3 516.546 30.3711   1
 -15   1  -3 605.326 34.2350   2
 -15  -1   3 676.302 34.8890   2
  15  -1  -3 513.582 32.2493   1
  15   1   3 645.625 31.8639   1
 -17   1   3 369.955 30.6357   2
  17  -1   3 420.146 27.2220   1
 -17  -1  -3 407.249 29.6957   2
  17   1  -3 457.071 25.0380   1
 -17  -1   3 371.476 31.5324   2
 -17   1  -3 365.015 29.3877   2
  17   1   3 415.420 26.0916   1
  17  -1  -3 357.776 26.0658   1
 -19  -1  -3 281.711 28.1915   2
  19  -1   3 237.819 26.5173   1
  19   1  -3 310.444 29.9238   1
 -19   1   3 250.428 28.4852   2
 -19   1  -3 259.639 27.7991   2
  19   1   3 256.183 25.4780   1
 -19  -1   3 260.707 28.5589   2
  19  -1  -3 258.056 25.4026   1
 -21  -1  -3 192.031 25.0489   2
 -21   1   3 196.629 32.4194   2
 -21   1  -3 182.075 25.3178   2
 -21  -1   3 213.395 33.9296   2
   0  -2  -3 1.43809 1.66862   2
   0  -2  -3 1.48733 1.78260   1
   0   2   3 1.92151 2.11449   1
   0   2   3 -2.6870 1.79698   2
   0   2  -3 -1.1805 2.03369   1
   0  -2   3 1.23014 2.22747   1
   0  -2   3 1.69595 1.26468   2
  -2   2   3 1509.74 65.4278   2
   2  -2   3 1520.80 65.1778   2
   2  -2   3 1517.47 65.8471   1
   2   2  -3 1514.95 65.5546   1
   2   2  -3 1488.52 65.1900   2
  -2   2   3 1465.52 65.7472   1
  -2  -2  -3 1527.75 65.5934   1
  -2  -2  -3 1500.54 65.3577   2
   2  -2  -3 1566.97 65.8771   1
  -2  -2   3 1495.76 65.1593   2
  -2   2  -3 1531.76 65.2101   2
   2  -2  -3 1538.98 65.3120   2
  -2   2  -3 1572.62 65.7946   1
   2   2   3 1475.21 65.5361   1
  -2  -2   3 1464.71 65.5044   1
  -4  -2  -3 1594.34 69.3544   2
  -4   2   3 1563.16 69.3085   2
   4   2  -3 1598.88 69.2178   2
   4  -2   3 1562.36 69.5748   1
   4   2  -3 1594.87 69.0614   1
  -4  -2  -3 1576.85 69.0682   1
   4   2   3 1551.28 69.1091   1
   4   2   3 1605.34 69.3164   2
  -4  -2   3 1563.88 69.0093   1
   4  -2  -3 1694.15 69.7598   1
   4  -2  -3 1608.79 69.2261   2
  -4  -2   3 1571.81 69.2265   2
  -4   2  -3 1592.69 69.2291   2
  -4   2  -3 1629.14 69.4298   1
   6   2  -3 540.799 23.8122   1
   6  -2   3 547.306 24.6785   2
   6  -2   3 506.526 24.8714   1
  -6  -2  -3 529.651 25.0089   2
  -6  -2  -3 519.275 23.7049   1
  -6   2   3 532.005 25.0098   2
   6   2  -3 541.706 24.4767   2
  -6   2  -3 473.061 25.8811   2
   6  -2  -3 543.626 24.7023   1
  -6   2  -3 510.767 24.2491   1
   6   2   3 518.079 24.5168   2
   6  -2  -3 519.176 24.4522   2
   6  -2  -3 495.077 25.2049   1
   6   2   3 503.636 23.9087   1
  -8  -2  -3 394.386 18.4308   1
   8   2  -3 394.610 19.0330   1
   8   2  -3 403.268 18.9801   1
  -8  -2  -3 373.351 20.7287   2
   8   2  -3 398.651 20.0277   2
   8  -2   3 413.515 20.2554   2
  -8   2   3 369.406 20.6883   2
   8  -2   3 377.801 20.1285   1
   8  -2  -3 380.953 19.8366   2
   8   2   3 403.990 18.9378   1
  -8  -2   3 397.412 20.6421   2
  -8   2  -3 375.281 18.9332   1
  -8   2  -3 398.093 20.9234   2
   8  -2  -3 378.582 20.5223   1
   8   2   3 393.742 20.0207   2
  10  -2   3 285.325 17.5019   2
 -10  -2  -3 337.741 15.3092   1
 -10   2   3 302.857 18.7734   2
 -10  -2  -3 300.079 18.9275   2
  10   2  -3 271.699 17.1332   2
  10   2  -3 322.654 15.8250   1
  10  -2   3 283.487 17.8165   1
  10  -2  -3 282.201 17.8354   1
  10   2   3 293.443 17.6681   2
 -10   2  -3 302.859 16.1263   1
  10   2   3 299.827 16.7155   1
  10  -2  -3 285.494 17.0871   2
 -10   2  -3 292.395 18.7018   2
 -10  -2   3 286.439 18.5588   2
  12   2  -3 61.9459 9.42729   1
 -12  -2  -3 45.8495 7.68177   1
 -12   2   3 54.7947 10.8866   2
  12   2  -3 54.9964 9.69881   1
  12  -2   3 46.7881 8.58923   1
 -12  -2  -3 49.9498 10.4156   2
 -12   2  -3 61.3410 10.8692   2
 -12   2  -3 40.4381 6.11834   1
  12  -2  -3 41.6828 8.16462   1
 -12  -2   3 46.2829 10.1519   2
  12   2   3 32.4805 7.09823   1
  14   2  -3 242.785 16.1319   1
 -14   2   3 230.406 20.7209   2
 -14  -2  -3 245.143 19.5673   2
  14  -2   3 267.312 19.4739   1
  14   2  -3 217.182 16.3476   1
 -14  -2  -3 221.562 14.7625   1
  14  -2  -3 195.661 17.9618   1
 -14  -2   3 229.161 20.7364   2
  14   2   3 273.230 17.2800   1
 -14   2  -3 216.557 16.2371   1
 -14   2  -3 229.490 19.9709   2
  14  -2  -3 238.751 18.7282   1
  16  -2   3 67.6934 12.1444   1
  16   2  -3 70.6856 9.75788   1
 -16   2   3 89.9801 15.6353   2
 -16  -2  -3 70.1930 15.1226   2
  16  -2  -3 62.3783 11.3131   1
 -16   2  -3 90.5666 15.5231   2
 -16  -2   3 86.1096 15.0953   2
  16   2   3 67.7010 11.2117   1
  18  -2   3 156.912 23.1912   1
 -18   2   3 156.290 23.9236   2
 -18  -2  -3 184.038 24.0489   2
  18   2  -3 171.670 18.9973   1
  18  -2  -3 160.080 21.7832   1
 -18   2  -3 135.054 22.7396   2
 -18  -2   3 170.882 24.6252   2
  18   2   3 160.466 20.7329   1
 -20   2   3 63.5012 19.6065   2
  20  -2   3 58.9949 17.9674   1
 -20  -2  -3 54.1229 19.3470   2
 -20   2  -3 54.2840 18.4245   2
 -20  -2   3 34.0654 20.6086   2
  20  -2  -3 22.2669 16.2923   1
 -22   2   3 105.608 26.9007   2
 -22  -2  -3 69.5454 24.6281   2
 -22   2  -3 90.6880 24.7531   2
 -22  -2   3 150.879 27.8363   2
  -1   3   3 721.603 31.4774   2
   1   3  -3 717.859 31.4202   1
  -1  -3  -3 712.298 31.4344   1
   1  -3   3 700.938 30.9819   2
   1  -3   3 686.552 31.6439   1
  -1   3   3 668.499 31.5922   1
  -1  -3  -3 728.343 31.4275   2
   1   3   3 684.418 31.3986   1
  -1  -3   3 711.228 31.1253   2
  -1   3  -3 721.147 31.5912   1
   1  -3  -3 723.228 31.6627   1
  -1   3  -3 727.882 31.1299   2
   1  -3  -3 732.163 31.3285   2
  -1  -3   3 677.047 31.4008   1
   3  -3   3 306.729 14.2299   2
  -3  -3  -3 306.153 14.4303   2
  -3   3   3 295.128 14.5078   2
   3  -3   3 295.333 14.8647   1
  -3  -3  -3 289.297 14.1536   1
   3   3  -3 286.655 14.1592   2
   3   3  -3 296.708 14.1337   1
   3  -3  -3 301.783 14.2286   2
  -3  -3   3 282.779 14.0556   1
   3   3   3 289.614 14.1839   1
  -3   3  -3 294.580 14.1763   2
  -3  -3   3 287.185 14.2196   2
  -3   3  -3 312.981 14.5608   1
   3  -3  -3 306.597 14.8485   1
   5   3  -3 2457.61 108.774   1
   5  -3   3 2580.49 109.347   2
  -5   3   3 2525.18 109.556   2
  -5  -3  -3 2539.75 108.840   1
  -5  -3  -3 2569.99 109.555   2
   5   3  -3 2516.47 109.301   2
   5  -3   3 2551.24 109.843   1
  -5  -3   3 2497.61 108.752   1
  -5  -3   3 2508.26 109.352   2
   5  -3  -3 2555.01 109.349   2
  -5   3  -3 2597.60 109.471   1
   5   3   3 2509.16 109.408   2
  -5   3  -3 2509.50 109.379   2
   5   3   3 2464.81 108.866   1
  -7  -3  -3 525.276 25.5598   2
   7   3  -3 545.738 23.7661   1
  -7   3   3 521.099 25.6369   2
  -7  -3  -3 533.426 23.6944   1
   7  -3   3 520.455 24.8858   2
   7  -3   3 504.804 25.3378   1
   7   3  -3 526.364 24.7301   2
  -7   3  -3 528.931 25.5427   2
   7   3   3 522.842 24.9178   2
  -7  -3   3 504.029 25.2955   2
   7  -3  -3 521.753 25.5608   1
  -7   3  -3 507.417 24.3710   1
   7  -3  -3 508.651 24.6677   2
   7   3   3 513.737 23.9635   1
  -9  -3  -3 353.014 16.7028   1
  -9   3   3 358.850 20.3378   2
   9   3  -3 369.291 19.5114   1
  -9  -3  -3 343.663 19.8184   2
   9   3  -3 330.223 17.2860   1
   9  -3   3 341.306 18.8251   2
   9  -3   3 347.657 19.2016   1
   9   3  -3 361.919 19.1642   2
   9   3   3 371.171 17.3776   1
   9  -3  -3 345.140 19.8520   1
  -9   3  -3 342.894 17.9864   1
   9   3   3 323.676 18.7591   2
   9  -3  -3 344.992 18.4755   2
  -9   3  -3 346.749 19.7665   2
  -9  -3   3 343.356 20.0110   2
 -11  -3  -3 911.124 39.5892   1
 -11   3   3 899.569 42.9346   2
  11   3  -3 837.861 42.7651   2
  11   3  -3 943.015 40.0837   1
  11  -3   3 905.665 46.5644   2
  11   3  -3 884.062 40.0175   1
 -11  -3  -3 903.651 42.7456   2
  11  -3   3 860.585 42.1252   1
 -11   3  -3 793.138 40.3634   1
 -11   3  -3 890.638 42.4947   2
 -11  -3   3 864.578 42.5707   2
  11  -3  -3 901.455 42.1344   1
  13  -3   3 438.149 24.3185   1
 -13   3   3 412.274 26.4597   2
  13   3  -3 426.423 21.3427   1
 -13  -3  -3 432.744 25.9130   2
 -13  -3  -3 433.407 20.7592   1
  13   3  -3 414.552 22.1250   1
 -13  -3   3 402.963 25.8670   2
  13   3   3 441.673 22.4742   1
  13  -3  -3 414.597 24.3023   1
 -13   3  -3 354.726 22.0826   1
 -13   3  -3 415.601 25.6200   2
 -15  -3  -3 360.504 25.5578   2
 -15   3   3 356.490 25.7604   2
  15   3  -3 333.812 20.0773   1
  15  -3   3 363.086 24.0155   1
  15   3   3 369.441 21.3195   1
 -15   3  -3 318.432 25.1912   2
  15  -3  -3 348.563 23.9835   1
 -15  -3   3 340.703 25.8559   2
 -17   3   3 385.509 29.6183   2
  17   3  -3 413.843 23.5978   1
  17  -3   3 408.190 28.3659   1
 -17  -3  -3 427.029 29.8076   2
 -17   3  -3 384.029 28.7281   2
  17   3   3 373.013 24.4443   1
 -17  -3   3 406.839 29.3945   2
  17  -3  -3 391.784 27.2618   1
  19  -3   3 223.928 28.3451   1
 -19  -3  -3 217.416 27.6037   2
 -19   3   3 186.008 27.4596   2
 -19  -3   3 256.604 28.2089   2
 -19   3  -3 188.561 25.9078   2
  19  -3  -3 206.380 25.6128   1
 -21  -3  -3 135.396 24.0143   2
 -21   3   3 104.900 23.9476   2
 -21   3  -3 116.227 22.2591   2
   0   4  -3 -0.9462 2.15023   2
   0  -4  -3 2.23439 2.12567   1
   0   4   3 -2.5161 2.88235   2
   0  -4   3 2.68613 2.40170   1
   0   4   3 0.96602 2.73827   1
   0  -4   3 1.94554 2.42304   2
   0  -4  -3 -0.4626 2.74070   2
   0   4  -3 2.83614 2.34843   1
  -2   4   3 2886.83 127.571   2
   2  -4   3 3007.19 127.187   2
  -2  -4  -3 3138.71 127.702   2
   2   4  -3 2928.01 127.187   1
  -2  -4  -3 2932.09 127.232   1
   2  -4   3 2969.63 127.724   1
  -2   4  -3 3041.44 127.599   1
   2  -4  -3 3032.96 127.435   2
  -2  -4   3 2766.93 127.139   1
  -2  -4   3 2759.67 127.105   2
   2  -4  -3 3104.06 127.811   1
   2   4   3 2950.23 127.245   1
  -2   4  -3 2961.96 127.308   2
  -4  -4  -3 787.349 34.5971   1
   4  -4   3 808.915 35.9828   1
   4  -4   3 700.973 36.3724   2
   4   4  -3 801.695 34.5757   1
  -4   4   3 799.857 35.4085   2
  -4  -4  -3 778.007 35.2599   2
   4   4  -3 732.165 35.2844   2
   4  -4  -3 814.954 35.1098   2
  -4  -4   3 764.934 34.4623   1
  -4   4  -3 790.027 35.1119   2
  -4   4  -3 827.849 35.3011   1
  -4  -4   3 771.953 35.0670   2
   4   4   3 782.408 34.6104   1
   6   4  -3 65.8565 6.55608   2
   6  -4   3 60.5982 8.12449   1
   6  -4   3 63.5911 6.72511   2
  -6  -4  -3 62.4829 8.69318   2
  -6  -4  -3 62.2049 5.18632   1
   6   4  -3 69.8209 5.68465   1
  -6   4   3 51.7236 8.23693   2
  -6   4  -3 56.3196 7.66750   2
   6  -4  -3 70.1448 8.87189   1
  -6   4  -3 52.8829 5.87742   1
  -6  -4   3 63.7483 8.70426   2
   6   4   3 60.4058 6.34851   2
   6   4   3 70.2222 5.82619   1
   6  -4  -3 68.2995 6.81352   2
   8  -4   3 603.655 30.3067   1
   8   4  -3 597.033 29.6698   2
  -8  -4  -3 634.233 30.5737   2
   8   4  -3 616.979 28.1445   1
  -8  -4  -3 646.599 28.0927   1
  -8   4   3 631.621 30.4733   2
   8  -4   3 616.722 29.8486   2
   8   4   3 638.014 28.4053   1
   8  -4  -3 635.643 29.6779   2
  -8   4  -3 638.772 30.4259   2
   8   4   3 611.345 29.7749   2
  -8  -4   3 619.891 30.4641   2
  -8   4  -3 636.749 29.4112   1
   8  -4  -3 634.704 30.6237   1
  10   4  -3 638.424 32.6935   2
 -10   4   3 697.334 34.2006   2
  10  -4   3 629.512 32.7113   2
  10  -4   3 674.852 33.5209   1
 -10  -4  -3 657.085 31.8864   1
 -10  -4  -3 675.547 33.8703   2
  10   4  -3 684.253 30.9671   1
  10   4  -3 712.860 30.8020   1
  10  -4  -3 638.451 32.4661   2
 -10  -4   3 696.007 34.0894   2
 -10   4  -3 717.842 33.9249   2
  10   4   3 647.627 32.9579   2
 -10   4  -3 656.735 31.9403   1
  10  -4  -3 699.289 33.9355   1
  10   4   3 727.373 31.1015   1
  12   4  -3 461.655 21.9186   1
 -12   4   3 477.542 26.6812   2
  12  -4   3 422.916 25.3802   1
 -12  -4  -3 457.528 26.6447   2
  12   4  -3 430.164 21.7916   1
 -12  -4  -3 446.454 21.3732   1
 -12  -4   3 453.854 26.4341   2
  12   4   3 471.274 22.5816   1
  12  -4  -3 459.254 25.7257   1
 -12   4  -3 435.455 26.3401   2
  14  -4   3 12.7959 8.53329   1
 -14   4   3 13.9588 11.4482   2
 -14  -4  -3 22.7373 11.2226   2
 -14  -4  -3 7.21322 5.25522   1
  14   4  -3 -3.1790 5.76561   1
 -14   4  -3 -1.4924 10.9046   2
  14   4   3 -3.3476 6.35379   1
 -14  -4   3 6.18949 11.7065   2
  14  -4  -3 -3.0231 8.61696   1
  16   4  -3 468.752 25.8492   1
 -16   4   3 478.745 32.9526   2
 -16  -4  -3 493.101 33.0107   2
  16  -4   3 497.752 30.4784   1
  16   4   3 448.045 25.5348   1
  16  -4  -3 498.680 29.8333   1
 -16   4  -3 464.276 31.6154   2
 -16  -4   3 493.098 32.6182   2
 -18   4   3 162.944 25.1473   2
 -18  -4  -3 139.725 25.0075   2
  18  -4   3 180.171 24.7010   1
 -18  -4   3 156.782 25.4049   2
  18  -4  -3 157.654 23.7740   1
 -18   4  -3 159.229 23.5653   2
 -20   4   3 18.5800 22.2805   2
 -20  -4  -3 52.6438 21.1264   2
  20  -4  -3 -10.117 23.1413   1
 -20   4  -3 5.00841 19.2130   2
 -20  -4   3 10.9475 21.0499   2
 -22  -4  -3 -31.420 24.6521   2
 -22   4   3 27.3113 25.9715   2
 -22  -4   3 -8.2175 26.6225   2
 -22   4  -3 49.0192 24.5740   2
  -1  -5  -3 6901.93 290.717   2
   1  -5   3 6909.45 290.335   2
  -1   5   3 6781.59 290.794   2
  -1  -5  -3 6719.24 290.346   1
   1  -5   3 6513.55 290.543   1
   1   5  -3 6730.17 290.255   1
  -1  -5   3 6296.44 290.246   1
  -1  -5   3 6934.94 290.450   2
  -1   5  -3 6697.74 290.444   1
  -1   5  -3 6873.84 290.477   2
   1  -5  -3 7132.14 290.720   2
   1  -5  -3 6930.40 290.671   1
  -3  -5  -3 2725.87 118.812   1
   3  -5   3 2811.63 119.182   2
   3   5  -3 2821.55 118.818   1
  -3   5   3 2677.76 119.544   2
   3  -5   3 2852.51 120.108   1
  -3  -5  -3 2699.16 119.432   2
  -3  -5   3 2586.53 119.043   2
   3   5   3 2861.18 118.916   1
  -3  -5   3 2637.86 118.763   1
   3  -5  -3 2846.89 119.406   2
  -3   5  -3 2885.00 119.469   1
  -3   5  -3 2741.87 119.312   2
   5  -5   3 731.730 31.6570   2
  -5  -5  -3 693.487 30.8170   1
  -5  -5  -3 705.312 32.0762   2
   5  -5   3 688.852 32.3559   1
   5   5  -3 711.278 30.7611   1
  -5   5   3 687.232 32.2837   2
  -5   5  -3 692.300 31.6854   1
  -5  -5   3 676.113 30.6282   1
  -5  -5   3 602.242 32.8095   2
   5  -5  -3 718.748 31.8547   2
  -5   5  -3 683.724 32.2148   2
   5  -5  -3 708.334 32.4191   1
   5   5   3 700.048 30.8407   1
   7  -5   3 494.269 24.9262   1
  -7  -5  -3 502.903 22.5771   1
   7   5  -3 500.676 22.6033   1
  -7   5   3 478.812 24.7979   2
   7  -5   3 510.993 24.0734   2
   7   5  -3 488.994 23.9319   2
  -7  -5  -3 511.850 25.0682   2
   7  -5  -3 490.939 23.9810   2
  -7  -5   3 516.512 25.1050   2
   7   5   3 467.167 24.0453   2
   7   5   3 510.657 22.7393   1
  -7   5  -3 504.537 24.7200   2
   7  -5  -3 483.628 25.4241   1
  -7   5  -3 493.423 23.8338   1
  -9   5   3 1920.42 84.7546   2
  -9  -5  -3 2013.12 82.1707   1
   9  -5   3 1799.41 83.8513   2
   9   5  -3 1779.77 83.9196   2
   9  -5   3 1919.89 84.4667   1
   9   5  -3 1888.81 82.1745   1
   9   5  -3 1920.05 82.0202   1
  -9  -5  -3 1949.93 84.6449   2
   9  -5  -3 1933.01 84.3877   1
   9  -5  -3 1820.97 83.9373   2
   9   5   3 1974.52 82.3453   1
  -9  -5   3 1925.86 84.4586   2
  -9   5  -3 1865.23 83.6593   1
  -9   5  -3 1868.08 84.4639   2
 -11  -5  -3 1994.28 86.8004   1
  11   5  -3 1912.44 86.7082   1
 -11   5   3 2046.00 90.2505   2
  11  -5   3 2019.49 89.5491   1
 -11  -5  -3 2007.59 89.8554   2
  11   5  -3 1975.48 86.6659   1
  11   5   3 2128.39 87.0727   1
 -11  -5   3 2014.03 89.7993   2
 -11   5  -3 2053.92 90.0725   2
  11  -5  -3 2050.71 89.7455   1
 -11   5  -3 1845.17 88.3523   1
 -13  -5  -3 478.612 27.5849   1
 -13   5   3 591.034 32.4899   2
 -13  -5  -3 570.481 32.3148   2
  13  -5   3 588.745 31.1826   1
  13  -5  -3 580.108 31.4018   1
  13   5   3 619.480 27.0069   1
 -13  -5   3 579.107 32.2426   2
 -13   5  -3 576.453 31.8813   2
 -15   5   3 256.308 24.3692   2
  15  -5   3 276.979 22.5046   1
 -15  -5  -3 310.707 24.7992   2
  15  -5  -3 255.016 22.7771   1
 -15   5  -3 284.836 23.2783   2
 -15  -5   3 257.960 24.2917   2
  17  -5   3 185.074 23.7444   1
 -17   5   3 152.438 21.2992   2
 -17  -5  -3 162.003 24.1616   2
  17  -5  -3 183.041 22.7870   1
 -17  -5   3 192.364 25.1474   2
 -17   5  -3 174.797 22.3123   2
 -19   5   3 360.678 32.7187   2
  19  -5   3 386.002 37.7275   1
 -19  -5  -3 372.002 32.7113   2
 -19   5  -3 328.201 30.8528   2
 -19  -5   3 307.320 32.0555   2
  19  -5  -3 335.047 33.8182   1
  21  -5   3 455.074 41.9431   1
 -21   5   3 400.119 41.6757   2
 -21  -5  -3 496.308 40.1753   2
 -21  -5   3 521.418 41.5282   2
 -21   5  -3 481.209 39.6365   2
  21  -5  -3 475.304 39.1079   1
   0  -6   3 3.14122 3.04416   2
   0   6   3 0.76419 3.77455   2
   0  -6  -3 4.35855 2.90556   2
   0   6  -3 -2.1553 2.15945   1
   0  -6   3 -1.5128 2.89932   1
   0  -6  -3 1.55395 2.55179   1
   0   6  -3 -2.1977 3.09564   2
  -2   6   3 72.9523 7.55243   2
  -2  -6  -3 77.0626 6.39140   2
   2  -6   3 59.2533 7.24051   2
   2  -6   3 79.4965 7.80319   1
   2   6  -3 78.7591 5.72253   1
  -2  -6  -3 77.8239 5.86904   1
  -2  -6   3 81.2159 7.58394   2
   2  -6  -3 86.2699 6.37534   2
  -2   6  -3 84.1096 6.19285   1
  -2   6  -3 75.1837 6.72090   2
  -2  -6   3 75.9623 6.28201   1
   4  -6   3 34.2530 5.28090   1
   4  -6   3 43.8328 5.40460   2
  -4  -6  -3 34.1262 5.44515   2
  -4   6   3 40.6408 5.97560   2
   4   6  -3 41.4683 4.88328   1
  -4  -6  -3 34.6951 4.29088   1
  -4   6  -3 37.2519 5.17659   1
  -4  -6   3 33.5672 4.61687   1
  -4  -6   3 41.7389 6.96512   2
   4  -6  -3 38.5892 5.58607   1
   4   6   3 43.5835 5.48707   1
   4  -6  -3 39.6015 5.86313   2
   6  -6   3 7.03472 3.80081   2
   6   6  -3 3.82015 2.45543   1
   6  -6   3 2.86919 4.84704   1
  -6   6   3 6.89913 5.98230   2
  -6  -6  -3 8.13605 2.80440   1
  -6  -6  -3 3.84949 5.73677   2
   6   6   3 5.84074 2.86156   1
  -6   6  -3 11.9660 5.27444   2
   6  -6  -3 -2.7793 5.57271   1
  -6  -6   3 5.06604 5.75169   2
  -6   6  -3 3.54036 3.43551   1
   6  -6  -3 10.8372 4.28401   2
  -6  -6   3 8.54690 2.40658   1
  -8  -6  -3 2.99139 6.83693   2
   8  -6   3 1.02387 5.45417   1
   8   6  -3 1.81035 2.63859   1
   8   6  -3 -8.2085 5.60025   2
  -8   6   3 0.92165 6.71632   2
  -8  -6  -3 -0.2664 2.88609   1
   8  -6   3 4.10638 5.20608   2
  -8   6  -3 -0.6933 6.33617   2
   8   6   3 -1.1458 2.98175   1
   8  -6  -3 1.21691 6.29025   1
  -8  -6   3 2.79218 7.08589   2
  -8   6  -3 -2.2343 4.05011   1
   8   6   3 -10.295 5.27599   2
  10  -6   3 15.8283 6.97207   2
 -10   6   3 13.5705 8.77384   2
 -10  -6  -3 19.4981 8.94356   2
  10  -6   3 6.28213 7.12318   1
  10  -6  -3 13.0816 10.7783   2
  10  -6  -3 6.76999 7.63348   1
 -10   6  -3 17.5053 5.62889   1
 -10  -6   3 21.5725 8.76096   2
 -10   6  -3 4.41912 8.11378   2
 -12  -6  -3 368.923 23.2340   2
 -12   6   3 338.684 23.1487   2
  12  -6   3 348.325 22.0649   1
 -12  -6   3 317.831 23.2401   2
 -12   6  -3 350.504 23.0284   2
  12  -6  -3 278.923 23.3322   1
 -14  -6  -3 5.43753 12.5392   2
  14  -6   3 -6.8199 9.62626   1
 -14   6   3 3.89652 12.0727   2
  14  -6  -3 10.2864 9.70868   1
 -14  -6   3 18.3312 12.1101   2
 -14   6  -3 6.36120 11.3955   2
 -16   6   3 -3.4888 31.7662   2
  16  -6   3 -13.744 12.0885   1
 -16  -6   3 -9.1831 18.1658   2
 -16   6  -3 7.06566 17.4917   2
  16  -6  -3 -1.3834 11.2305   1
 -18   6   3 -6.5551 17.7868   2
  18  -6   3 14.3689 17.3074   1
 -18  -6  -3 2.20185 17.0460   2
  18  -6  -3 -14.089 15.3473   1
 -18   6  -3 12.9105 15.6232   2
 -18  -6   3 23.3606 17.8864   2
 -20   6   3 0.60869 23.0569   2
 -20  -6  -3 -4.6324 22.0300   2
  20  -6   3 28.3347 19.9369   1
 -20   6  -3 15.5727 20.4918   2
  20  -6  -3 16.6112 17.7154   1
 -20  -6   3 12.5181 22.3216   2
 -22  -6  -3 188.812 32.3753   2
 -22   6   3 190.184 34.6873   2
 -22   6  -3 126.599 30.9374   2
 -22  -6   3 132.410 30.3265   2
  -1  -7  -3 931.964 41.4511   2
   1  -7   3 886.793 41.2825   1
   1   7  -3 941.345 40.5722   1
   1  -7   3 954.531 41.0985   2
  -1  -7  -3 930.159 40.7249   1
  -1   7   3 787.414 44.3606   2
  -1  -7   3 949.436 41.1955   2
  -1  -7   3 876.136 40.6773   1
   1  -7  -3 936.167 41.4098   2
  -1   7  -3 941.999 40.8381   1
  -1   7  -3 917.732 41.2641   2
   3  -7   3 2207.21 94.9253   2
  -3  -7  -3 2177.49 94.3022   1
  -3   7   3 2102.47 95.5517   2
   3   7  -3 2239.08 94.2114   1
   3  -7   3 2168.66 95.2872   1
  -3  -7  -3 2278.96 95.6065   2
   3  -7  -3 2273.26 95.3083   2
  -3   7  -3 2166.14 94.9172   1
  -3  -7   3 2057.84 94.1963   1
  -3  -7   3 2192.10 95.1425   2
   3  -7  -3 2135.06 95.1656   1
  -5   7   3 2176.04 97.7122   2
   5  -7   3 2306.36 97.7590   1
   5  -7   3 2263.26 97.0488   2
   5   7  -3 2254.75 95.8875   1
  -5  -7  -3 2166.71 97.4463   2
  -5  -7  -3 2182.02 95.9284   1
   5  -7  -3 2308.01 97.3172   2
  -5   7  -3 2199.98 97.1165   1
  -5  -7   3 2164.63 95.8221   1
   5  -7  -3 2320.25 97.7898   1
  -5   7  -3 2211.45 97.4597   2
  -5  -7   3 2148.36 97.1558   2
   7  -7   3 1266.27 57.0601   1
  -7  -7  -3 1233.83 54.5043   1
   7  -7   3 1224.78 56.2020   2
  -7  -7  -3 1246.17 56.9583   2
  -7   7   3 1213.86 57.2067   2
  -7  -7   3 1233.14 56.7358   2
  -7   7  -3 1223.32 56.2520   1
  -7   7  -3 1229.57 56.8987   2
   7   7   3 1380.43 54.8023   1
   7  -7  -3 1297.01 57.5220   1
   7  -7  -3 1248.35 56.4485   2
   9  -7   3 635.511 30.8421   1
   9  -7   3 572.688 29.1221   2
   9   7  -3 514.884 28.9957   2
  -9  -7  -3 628.841 30.8059   2
  -9   7   3 605.032 30.7833   2
   9  -7  -3 529.952 28.9265   2
  -9   7  -3 577.765 28.8578   1
   9  -7  -3 641.972 31.3173   1
  -9  -7   3 638.222 30.7891   2
  -9   7  -3 613.907 30.4303   2
 -11   7   3 682.716 36.2408   2
 -11  -7  -3 693.801 36.1457   2
  11  -7   3 697.887 35.9618   1
  11  -7  -3 699.391 36.4271   1
 -11  -7   3 735.560 36.2000   2
 -11   7  -3 689.836 36.0359   2
 -13  -7  -3 423.260 27.1395   2
 -13   7   3 410.452 27.4266   2
  13  -7   3 433.266 26.4898   1
 -13   7  -3 431.049 26.5126   2
 -13  -7   3 425.981 27.5352   2
  13  -7  -3 395.461 27.2816   1
 -15  -7  -3 582.728 34.9741   2
  15  -7   3 569.296 33.0826   1
 -15   7   3 517.391 34.5906   2
 -15   7  -3 551.423 33.6910   2
  15  -7  -3 527.644 33.5828   1
 -15  -7   3 584.638 34.7368   2
  17  -7   3 414.231 31.0157   1
 -17   7   3 387.470 32.3850   2
 -17  -7  -3 382.546 31.9207   2
  17  -7  -3 419.308 30.7181   1
 -17  -7   3 400.249 32.4855   2
 -17   7  -3 401.517 30.5711   2
  19  -7   3 239.672 29.8769   1
 -19   7   3 229.837 32.1413   2
 -19  -7  -3 195.141 29.8426   2
 -19  -7   3 266.792 32.0865   2
 -19   7  -3 190.605 29.8561   2
  19  -7  -3 222.444 29.0945   1
  21  -7   3 151.090 26.0117   1
 -21   7   3 139.191 29.0516   2
 -21  -7  -3 165.640 26.6508   2
  21  -7  -3 120.142 23.2395   1
 -21   7  -3 119.275 26.2837   2
 -21  -7   3 148.572 27.6112   2
   0   8  -3 1.30914 2.45989   1
   0  -8   3 -0.2595 3.28793   2
   0  -8   3 0.21684 3.66200   1
   0  -8  -3 1.02497 2.81636   1
   0   8   3 0.16440 4.87055   2
   0  -8  -3 1.68759 3.96916   2
   0  -8  -3 1.51171 3.73177   1
  -2   8   3 128.555 10.2977   2
  -2  -8  -3 134.617 8.94010   2
   2  -8   3 133.655 9.03680   2
   2   8  -3 141.133 7.87227   1
  -2  -8  -3 134.059 7.99081   1
   2  -8   3 124.177 9.83676   1
  -2   8  -3 127.816 10.0943   2
  -2  -8   3 130.287 9.12956   2
   2  -8  -3 121.513 10.1400   1
  -2   8  -3 127.478 8.15540   1
  -2  -8   3 121.893 8.20702   1
   2  -8  -3 122.496 8.86343   2
  -4  -8  -3 649.514 29.7921   2
   4  -8   3 615.945 28.9875   2
   4   8  -3 645.718 27.7718   1
   4  -8   3 629.203 29.9211   1
  -4  -8  -3 601.797 29.8598   2
  -4   8   3 590.602 30.1309   2
  -4  -8  -3 617.274 27.8660   1
   4  -8  -3 617.004 30.2566   1
  -4   8  -3 611.039 29.8274   2
   4  -8  -3 629.129 29.4086   2
  -4  -8   3 599.053 29.3924   2
  -4  -8   3 639.500 29.2542   2
  -4   8  -3 614.727 28.9783   1
  -4  -8   3 605.463 27.8347   1
   6  -8   3 87.1886 10.6749   1
  -6  -8  -3 94.1536 6.35839   1
  -6   8   3 80.1172 11.1050   2
   6  -8   3 90.3108 8.88201   2
  -6  -8  -3 104.332 11.0226   2
   6   8  -3 91.2327 6.43921   1
  -6   8  -3 93.5947 10.7372   2
  -6  -8   3 91.7134 10.1551   2
   6  -8  -3 98.7743 12.1588   1
  -6   8  -3 66.1250 8.58771   1
   6  -8  -3 92.1706 8.85844   2
  -6  -8   3 97.8814 5.87914   1
   8  -8   3 265.899 17.8371   1
   8  -8   3 273.653 15.9079   2
  -8  -8  -3 279.894 17.9278   2
  -8   8   3 287.333 18.9058   2
   8  -8  -3 284.077 16.0261   2
   8  -8  -3 257.244 19.1105   1
  -8   8  -3 267.334 17.8194   2
  -8   8  -3 253.008 15.9741   1
  -8  -8   3 276.988 18.1100   2
 -10   8   3 434.516 25.9970   2
 -10  -8  -3 457.853 25.4837   2
  10  -8   3 427.022 25.2829   1
 -10  -8   3 449.939 25.4523   2
  10  -8  -3 389.687 26.3738   1
 -10   8  -3 418.921 24.8274   2
 -12  -8  -3 13.3148 11.0748   2
 -12   8   3 9.64130 10.9675   2
  12  -8   3 3.64772 9.20157   1
  12  -8  -3 -3.0256 8.99626   1
 -12   8  -3 3.93950 10.0981   2
 -12  -8   3 10.5088 10.6938   2
  14  -8   3 128.007 19.1701   1
 -14   8   3 130.856 21.5718   2
 -14  -8  -3 138.018 20.9744   2
  14  -8  -3 142.853 20.3956   1
 -14   8  -3 129.724 20.0829   2
 -14  -8   3 139.018 21.3977   2
 -16  -8  -3 175.968 25.2824   2
 -16   8   3 181.441 26.6538   2
  16  -8   3 204.015 23.8044   1
  16  -8  -3 208.717 24.1029   1
 -16  -8   3 251.508 25.7436   2
 -16   8  -3 208.586 24.8921   2
 -18   8   3 45.5562 19.9061   2
 -18  -8  -3 47.9007 18.6916   2
  18  -8   3 38.6047 16.8039   1
 -18   8  -3 31.8226 17.7150   2
 -18  -8   3 36.4136 19.8090   2
  18  -8  -3 13.2063 15.4366   1
 -20   8   3 -14.039 24.4724   2
  20  -8   3 31.3592 20.6307   1
 -20  -8  -3 -15.129 21.9281   2
 -20  -8   3 53.0500 23.8432   2
 -20   8  -3 45.2591 22.7536   2
  20  -8  -3 -33.301 18.6949   1
  22  -8   3 146.167 30.2608   1
  22  -8  -3 119.815 30.1305   1
   1  -9   3 365.230 18.0779   2
  -1  -9  -3 353.196 17.5040   1
   1  -9   3 357.335 18.0976   1
   1   9  -3 351.889 17.0396   1
  -1  -9  -3 356.399 17.9921   1
  -1  -9  -3 349.887 18.2044   2
  -1   9   3 353.775 19.3672   2
  -1  -9   3 336.703 17.8298   1
   1  -9  -3 335.030 18.3227   1
  -1  -9   3 353.115 17.9893   2
  -1   9  -3 338.006 18.7418   2
  -1   9  -3 361.937 17.2980   1
   1  -9  -3 351.491 18.1858   2
   1   9   3 339.200 19.3183   2
   3  -9   3 536.156 26.0669   1
   3   9  -3 541.650 24.2470   1
  -3  -9  -3 530.018 25.8343   2
   3  -9   3 527.058 25.2963   2
  -3  -9  -3 544.809 24.3767   1
  -3   9   3 525.967 26.6635   2
   3  -9  -3 524.024 25.6724   2
  -3   9  -3 511.500 25.0873   1
   3  -9  -3 519.493 26.4464   1
  -3  -9   3 528.291 25.5431   2
  -3   9  -3 515.985 26.2859   2
  -3  -9   3 528.517 24.3677   1
  -5  -9  -3 621.591 28.6480   1
  -5  -9  -3 652.908 31.2684   2
  -5  -9  -3 643.782 31.4229   2
  -5   9   3 616.276 31.6056   2
   5  -9   3 653.402 30.3733   2
   5   9  -3 676.014 28.7153   1
   5  -9   3 642.749 31.3974   1
  -5  -9   3 637.204 28.6995   1
   5  -9  -3 640.922 30.7203   2
  -5   9  -3 640.659 31.3938   2
   5  -9  -3 650.235 31.8258   1
  -5  -9   3 618.747 30.8867   2
  -5   9  -3 635.212 30.3396   1
  -7  -9  -3 626.510 31.5396   2
  -7   9   3 656.126 32.0690   2
   7  -9   3 649.879 31.8668   1
   7  -9   3 631.416 30.2642   2
   7  -9  -3 644.166 32.3682   1
   7  -9  -3 605.430 30.3067   2
  -7  -9   3 628.212 31.2437   2
  -7   9  -3 591.697 30.3558   1
  -7   9  -3 644.552 31.7290   2
  -9   9   3 218.345 17.7800   2
  -9  -9  -3 185.605 17.7896   2
   9  -9   3 226.642 16.8897   1
  -9  -9   3 227.495 17.4298   2
   9  -9  -3 172.312 18.4952   1
  -9   9  -3 218.643 17.0528   2
 -11   9   3 495.775 30.3095   2
  11  -9   3 508.176 29.4065   1
 -11  -9  -3 507.168 29.8786   2
 -11   9  -3 509.869 29.3753   2
 -11  -9   3 534.851 29.7639   2
  11  -9  -3 509.311 30.4628   1
  13  -9   3 202.536 21.2886   1
 -13   9   3 221.732 22.9446   2
 -13  -9  -3 225.617 21.9088   2
 -13   9  -3 222.158 21.3001   2
  13  -9  -3 193.046 22.0699   1
 -13  -9   3 240.189 22.2966   2
 -15   9   3 231.526 42.7555   2
  15  -9   3 205.112 23.7154   1
 -15  -9  -3 217.260 33.6211   2
  15  -9  -3 184.487 24.6729   1
 -15  -9   3 170.973 28.7961   2
 -15   9  -3 228.330 27.2803   2
 -17   9   3 456.404 36.1898   2
 -17  -9  -3 430.985 33.7203   2
  17  -9   3 397.585 33.2302   1
 -17  -9   3 433.676 35.0056   2
 -17   9  -3 453.735 33.7671   2
  17  -9  -3 482.081 33.1307   1
 -19   9   3 213.268 36.6545   2
 -19  -9  -3 207.347 33.1154   2
  19  -9   3 196.101 31.3847   1
 -19   9  -3 196.201 33.3517   2
 -19  -9   3 224.646 28.5940   2
  19  -9  -3 225.273 30.5119   1
 -21   9   3 121.591 29.7366   2
 -21  -9  -3 140.752 26.7823   2
  21  -9   3 82.5675 26.2596   1
  21  -9  -3 57.8155 24.3699   1
 -21   9  -3 75.1315 28.4096   2
 -21  -9   3 99.2777 28.7834   2
   0 -10  -3 1.33279 4.50200   2
   0  10  -3 0.30902 3.01924   1
   0 -10   3 2.99194 4.14038   1
   0  10   3 0.23899 5.90287   2
   0 -10  -3 0.13558 4.67112   1
   0 -10   3 5.56932 4.57797   2
   0  10  -3 8.66650 5.46241   2
  -2 -10  -3 255.169 14.9827   2
  -2 -10  -3 243.823 14.0591   1
   2 -10   3 246.111 15.0499   1
   2 -10   3 254.203 14.4273   2
   2  10  -3 270.225 13.2555   1
  -2 -10  -3 262.797 13.5982   1
  -2  10   3 257.077 16.4688   2
  -2  10  -3 256.295 13.9172   1
  -2 -10   3 258.405 14.6829   2
  -2  10  -3 244.396 15.6819   2
   2 -10  -3 244.134 15.7695   1
   2 -10  -3 261.490 15.0291   2
  -2 -10   3 248.992 14.0201   1
   4 -10   3 1454.89 65.1742   1
   4 -10   3 1475.12 64.7534   2
  -4 -10  -3 1489.79 63.4233   1
  -4 -10  -3 1464.22 63.2915   1
  -4  10   3 1439.20 65.8924   2
   4  10  -3 1462.27 63.3214   1
  -4 -10  -3 1425.72 65.3577   2
  -4 -10   3 1428.65 63.3544   1
  -4 -10   3 1404.49 65.0245   2
  -4  10  -3 1436.69 64.5364   1
  -4  10  -3 1470.59 65.5130   2
   4 -10  -3 1464.18 65.4728   1
   4 -10  -3 1443.59 64.9773   2
  -4 -10   3 1432.99 65.1357   2
   6 -10   3 313.768 18.3749   2
  -6 -10  -3 354.810 16.2808   1
   6  10  -3 376.443 16.4990   1
  -6 -10  -3 337.307 20.5662   2
  -6 -10  -3 336.807 19.4755   2
  -6 -10  -3 333.915 16.3103   1
   6 -10   3 374.026 20.8486   1
  -6  10   3 367.097 21.0907   2
  -6  10  -3 311.345 18.7816   1
  -6 -10   3 354.695 20.4803   2
   6 -10  -3 339.658 21.3456   1
  -6  10  -3 359.120 20.4121   2
  -6 -10   3 358.101 16.2388   1
   6 -10  -3 327.769 18.7969   2
  -8  10   3 168.624 15.3347   2
  -8 -10  -3 137.809 15.0234   2
   8 -10   3 157.698 15.1969   1
   8 -10   3 156.623 14.2957   2
   8 -10  -3 137.643 17.0986   1
  -8 -10   3 136.574 14.8465   2
  -8  10  -3 148.889 14.6323   2
 -10  10   3 864.516 44.1420   2
 -10 -10  -3 882.402 43.9854   2
  10 -10   3 888.159 43.7089   1
 -10  10  -3 879.540 43.7879   2
 -10 -10   3 856.684 43.6039   2
  10 -10  -3 892.402 44.7967   1
 -12  10   3 64.6001 15.3018   2
 -12 -10  -3 84.5019 14.4675   2
 -12  10  -3 93.0780 13.7820   2
 -12 -10   3 71.3649 13.8211   2
  12 -10  -3 62.5962 12.4989   1
 -14 -10  -3 33.5407 15.6598   2
  14 -10   3 34.1786 13.3491   1
 -14  10   3 75.3739 17.0333   2
 -14 -10   3 40.6795 15.3732   2
  14 -10  -3 32.5613 14.0680   1
 -14  10  -3 47.3438 14.8730   2
 -16 -10  -3 284.389 28.6450   2
 -16  10   3 203.422 29.8472   2
  16 -10   3 261.074 26.7279   1
  16 -10  -3 267.616 26.9174   1
 -16  10  -3 185.273 28.3315   2
 -16 -10   3 276.116 28.8589   2
 -18  10   3 5.63152 20.3998   2
  18 -10   3 25.9530 17.3913   1
 -18 -10  -3 16.9907 20.6251   2
 -18  10  -3 33.6038 20.2543   2
 -18 -10   3 47.0598 21.2688   2
  18 -10  -3 17.3348 16.4489   1
  20 -10   3 20.0637 21.9181   1
 -20  10   3 22.9156 27.1927   2
 -20 -10  -3 1.56419 24.5556   2
 -20 -10   3 -24.486 26.3918   2
 -20  10  -3 34.0119 24.5534   2
  20 -10  -3 12.8764 20.8799   1
  22 -10   3 -0.2132 30.9437   1
  22 -10  -3 -10.690 28.2989   1
   1 -11   3 1012.51 45.9176   1
   1 -11   3 1019.36 46.3256   2
   1  11  -3 1076.48 45.1084   1
  -1  11   3 984.108 47.3515   2
  -1 -11  -3 987.869 45.4119   1
  -1 -11  -3 1036.18 45.3470   1
  -1 -11  -3 982.495 46.4879   2
  -1  11  -3 1027.80 45.4008   1
  -1  11  -3 978.666 46.6517   2
  -1 -11   3 986.573 46.3375   2
   1 -11  -3 987.314 45.9690   1
  -1 -11   3 1022.34 45.5380   1
   1 -11  -3 974.427 46.3858   2
  -3  11   3 2051.51 95.5317   2
   3 -11   3 2121.55 94.5823   2
   3  11  -3 2313.42 93.2494   1
  -3 -11  -3 2205.95 93.3182   1
  -3 -11  -3 2308.04 93.5393   1
   3 -11   3 2189.69 94.7714   1
  -3 -11  -3 2128.50 95.1611   2
  -3  11  -3 2050.51 93.9936   1
  -3 -11   3 2039.91 93.6413   1
   3 -11  -3 2152.90 94.9937   2
  -3 -11   3 2076.67 94.7943   2
  -3  11  -3 2065.92 95.0879   2
   3 -11  -3 2176.49 94.7683   1
  -5 -11  -3 1050.21 49.5160   2
  -5 -11  -3 1134.94 47.0267   1
   5 -11   3 1021.60 48.7084   2
  -5 -11  -3 1066.67 50.1199   2
   5 -11   3 1154.70 49.8502   1
  -5  11   3 1063.83 50.3781   2
  -5 -11  -3 1023.42 46.9979   1
   5 -11  -3 1077.05 49.9378   1
  -5 -11   3 1054.16 49.5584   2
  -5  11  -3 1095.25 49.9598   2
  -5 -11   3 999.935 48.9644   2
  -5 -11   3 1093.21 46.9578   1
  -5  11  -3 1018.53 48.5389   1
   5 -11  -3 1063.46 49.1700   2
   7 -11   3 1066.66 49.3373   1
  -7  11   3 1015.50 49.4707   2
  -7 -11  -3 1050.49 49.2048   2
   7 -11   3 969.454 47.6777   2
  -7 -11   3 1015.77 48.7170   2
   7 -11  -3 1078.90 49.8022   1
  -7  11  -3 1029.64 49.1280   2
   9 -11   3 797.135 39.7316   1
  -9 -11  -3 782.031 39.4944   2
  -9  11   3 742.083 39.5198   2
   9 -11  -3 789.223 40.3221   1
  -9  11  -3 752.320 39.3639   2
  -9 -11   3 770.009 39.0948   2
  11 -11   3 575.583 32.6050   1
 -11 -11  -3 577.761 32.8298   2
 -11  11   3 562.109 33.3740   2
 -11 -11   3 590.067 32.5195   2
 -11  11  -3 550.713 32.1894   2
  11 -11  -3 516.875 33.5885   1
 -13 -11  -3 463.740 30.1123   2
  13 -11   3 449.812 30.7556   1
 -13  11   3 429.325 31.3593   2
 -13 -11   3 450.392 30.5523   2
  13 -11  -3 437.474 30.8950   1
 -13  11  -3 474.788 30.6821   2
 -15 -11  -3 409.147 32.2019   2
 -15  11   3 412.675 33.2258   2
  15 -11   3 418.858 32.5385   1
 -15  11  -3 424.274 32.1959   2
 -15 -11   3 424.046 32.6361   2
  15 -11  -3 407.825 35.6613   1
 -17  11   3 288.895 34.7440   2
  17 -11   3 322.694 30.3835   1
 -17 -11  -3 303.698 33.0186   2
 -17  11  -3 304.920 32.7287   2
  17 -11  -3 357.649 30.5192   1
 -17 -11   3 299.138 33.2094   2
  19 -11   3 269.194 35.6958   1
 -19  11   3 222.865 38.6970   2
 -19 -11  -3 339.372 36.6284   2
 -19 -11   3 291.629 38.4625   2
 -19  11  -3 265.561 36.8055   2
  19 -11  -3 306.850 35.0477   1
  21 -11   3 117.679 28.0591   1
  21 -11  -3 102.746 26.2509   1
   0  12  -3 5.66037 5.91981   2
   0 -12   3 3.69677 4.71655   1
   0 -12  -3 -4.5448 5.80360   2
   0 -12   3 6.99682 5.59539   2
   0 -12  -3 3.66800 5.27944   1
   0  12  -3 2.36842 4.26347   1
   0  12   3 0.18157 6.93512   2
  -2 -12  -3 5.78813 5.87857   2
  -2 -12  -3 7.85539 3.92180   1
  -2 -12  -3 2.60442 4.94186   1
   2 -12   3 5.81805 5.55530   2
  -2  12   3 2.40937 7.56451   2
   2  12  -3 8.98977 4.02888   1
   2 -12   3 3.22842 5.75207   1
  -2  12  -3 7.18985 4.39208   1
  -2 -12   3 15.5658 5.76648   2
   2 -12  -3 5.21923 6.02478   2
   2 -12  -3 10.0217 6.34011   1
  -2 -12   3 4.29019 4.85233   1
  -2  12  -3 11.4484 6.97751   2
  -4 -12  -3 119.356 12.3709   2
   4  12  -3 147.304 9.25294   1
  -4 -12  -3 148.745 9.33054   1
   4 -12   3 124.812 11.6720   2
  -4 -12  -3 142.050 10.2477   1
  -4  12   3 155.114 15.3671   2
   4 -12   3 153.893 13.1085   1
   4 -12  -3 148.313 14.4479   1
  -4 -12   3 120.668 11.9947   2
  -4  12  -3 159.948 13.8674   2
  -4 -12   3 137.332 12.9122   1
   4 -12  -3 127.729 12.1783   2
  -4  12  -3 112.565 11.0329   1
  -6 -12  -3 136.278 14.5243   2
   6 -12   3 104.627 12.2618   2
  -6  12   3 86.0089 14.8837   2
   6 -12   3 119.255 13.3506   1
  -6 -12  -3 111.409 7.54318   1
   6  12  -3 114.443 7.72899   1
   6 -12  -3 92.6519 11.9298   1
  -6 -12   3 126.137 7.43524   1
  -6 -12   3 111.865 13.3023   2
  -6 -12   3 75.8015 12.5382   2
  -6  12  -3 107.738 13.9131   2
   8 -12   3 9.08102 8.95295   1
  -8  12   3 35.1040 10.8453   2
  -8 -12  -3 23.2369 10.9829   2
  -8 -12   3 32.9576 9.78273   2
   8 -12  -3 25.7794 9.59517   1
  -8  12  -3 19.7968 10.2400   2
 -10 -12  -3 5.84590 11.5071   2
 -10  12   3 -1.6770 11.0798   2
  10 -12   3 4.04269 9.22731   1
  10 -12  -3 4.64809 10.0347   1
 -10  12  -3 -3.0770 9.41392   2
 -10 -12   3 5.94789 10.8531   2
 -12 -12  -3 -0.7655 13.9057   2
 -12  12   3 6.89885 13.7355   2
  12 -12   3 4.12535 11.6157   1
 -12  12  -3 11.6854 12.9448   2
 -12 -12   3 15.0743 13.8226   2
  12 -12  -3 -16.568 11.7656   1
 -14 -12  -3 53.4277 16.4592   2
 -14  12   3 66.7915 18.1567   2
  14 -12   3 38.9109 22.4525   1
 -14  12  -3 79.2281 24.4715   2
  14 -12  -3 59.0151 24.1163   1
 -16  12   3 -1.6101 19.9112   2
 -16 -12  -3 5.51732 18.3059   2
  16 -12   3 -11.070 15.0705   1
 -16  12  -3 9.80472 18.1835   2
  16 -12  -3 -23.125 14.8548   1
 -16 -12   3 18.0457 19.4612   2
 -18 -12  -3 -20.831 23.6044   2
 -18  12   3 26.2340 24.1136   2
  18 -12   3 0.29464 18.8356   1
 -18  12  -3 0.73543 21.8380   2
 -18 -12   3 31.2522 23.5514   2
 -20 -12  -3 71.1116 28.6005   2
  20 -12   3 5.34088 24.3487   1
 -20  12   3 53.6490 29.9111   2
 -20  12  -3 10.9945 27.4818   2
 -20 -12   3 63.8971 29.1597   2
  20 -12  -3 69.3478 23.6050   1
   1 -13   3 862.054 42.0009   2
   1 -13   3 947.279 41.8063   1
  -1 -13  -3 890.881 41.0704   1
  -1 -13  -3 923.074 41.1187   1
  -1  13   3 892.183 43.6377   2
  -1 -13  -3 842.606 42.3372   2
   1  13  -3 955.045 40.7423   1
   1 -13  -3 817.742 42.1297   2
   1 -13  -3 887.254 41.7676   1
  -1 -13   3 924.226 41.2752   1
  -1  13  -3 866.378 40.7792   1
  -1 -13   3 871.216 42.1729   2
  -1  13  -3 900.087 42.7613   2
  -3 -13  -3 1332.54 57.5197   1
   3 -13   3 1230.05 58.9522   2
   3 -13   3 1307.43 59.3330   1
  -3  13   3 1302.14 60.5921   2
   3  13  -3 1373.37 57.2823   1
  -3 -13  -3 1355.75 57.5823   1
  -3  13  -3 1284.99 59.8401   2
  -3 -13   3 1208.73 59.1794   2
  -3 -13   3 1300.09 57.6853   1
  -3  13  -3 1183.18 58.0425   1
   3 -13  -3 1343.11 59.3578   1
  -5 -13  -3 664.553 30.7747   1
  -5  13   3 622.724 34.6650   2
   5  13  -3 686.255 29.6526   1
  -5 -13  -3 621.203 29.6620   1
   5 -13   3 665.934 33.1244   1
  -5 -13  -3 644.991 33.6968   2
  -5 -13   3 653.266 33.3727   2
  -5  13  -3 652.463 33.7866   2
   5 -13  -3 656.870 33.6971   1
  -5 -13   3 609.037 30.2877   1
   7 -13   3 701.937 35.9828   1
  -7  13   3 648.624 36.8237   2
  -7 -13  -3 719.853 36.3041   2
  -7  13  -3 694.983 36.2463   2
   7 -13  -3 695.124 36.8034   1
  -7 -13   3 700.508 36.0619   2
  -9  13   3 623.931 35.9438   2
   9 -13   3 693.328 35.7365   1
  -9 -13  -3 653.159 35.4085   2
   9 -13  -3 636.765 36.1824   1
  -9 -13   3 654.422 35.1806   2
  -9  13  -3 629.999 35.3467   2
  11 -13   3 564.841 31.9563   1
 -11  13   3 491.925 32.7026   2
 -11 -13  -3 514.927 32.7583   2
 -11 -13   3 504.372 32.1939   2
  11 -13  -3 492.666 33.0243   1
 -11  13  -3 475.661 31.4892   2
 -13  13   3 507.649 48.2078   2
  13 -13   3 459.878 43.7804   1
 -13 -13  -3 476.461 45.5381   2
  13 -13  -3 552.797 48.0801   1
 -13 -13   3 544.464 37.2081   2
 -13  13  -3 491.518 36.6208   2
  15 -13   3 261.174 29.4273   1
 -15  13   3 258.847 30.8379   2
 -15 -13  -3 290.997 29.3115   2
  15 -13  -3 293.511 29.5663   1
 -15 -13   3 271.146 30.2137   2
 -15  13  -3 269.624 29.8338   2
  17 -13   3 179.138 31.0161   1
 -17  13   3 230.056 33.6444   2
 -17 -13  -3 201.073 33.4480   2
 -17  13  -3 225.649 33.5680   2
  17 -13  -3 178.226 30.8035   1
 -17 -13   3 278.922 34.4186   2
 -19 -13  -3 169.472 29.0606   2
  19 -13   3 242.292 37.2483   1
 -19  13   3 199.182 30.4676   2
 -19 -13   3 235.777 40.6423   2
 -19  13  -3 246.777 31.4545   2
  19 -13  -3 199.918 25.8357   1
   0  14   3 1.47393 8.05118   2
   0  14  -3 5.39427 7.35001   2
   0 -14   3 -10.238 7.38657   2
   0 -14  -3 4.42645 6.13378   1
   0  14  -3 -0.1634 4.85539   1
   0 -14   3 -3.6238 5.22298   1
   2 -14   3 864.096 40.1315   1
  -2 -14  -3 840.559 38.7607   1
  -2  14   3 796.184 41.4561   2
   2 -14   3 791.255 41.8344   2
   2  14  -3 885.268 38.4458   1
  -2 -14  -3 863.372 38.8326   1
  -2 -14   3 811.594 41.7232   2
  -2  14  -3 831.620 40.9099   2
  -2 -14   3 846.501 38.9740   1
  -2  14  -3 798.511 38.8468   1
   2 -14  -3 834.280 40.2395   1
   4  14  -3 152.685 10.0049   1
   4 -14   3 126.371 14.0176   1
  -4  14   3 144.284 15.9255   2
  -4 -14  -3 144.157 11.4086   1
  -4 -14  -3 140.632 10.2188   1
  -4 -14   3 139.108 10.7855   1
  -4  14  -3 139.128 14.7420   2
   4 -14  -3 126.990 15.9260   1
   6  14  -3 267.844 14.0219   1
  -6  14   3 264.107 21.9219   2
  -6 -14  -3 277.015 14.9771   1
  -6 -14  -3 235.472 13.8174   1
   6 -14   3 260.765 19.6209   1
  -6 -14  -3 296.021 20.4797   2
  -6  14  -3 281.639 20.3485   2
  -6 -14   3 254.126 13.6804   1
   6 -14  -3 277.613 21.0449   1
  -6 -14   3 284.065 20.2118   2
  -8 -14  -3 145.545 18.6197   2
  -8  14   3 112.185 16.0660   2
   8 -14   3 121.740 17.2741   1
  -8  14  -3 140.275 17.4582   2
  -8 -14   3 146.850 17.9013   2
   8 -14  -3 106.104 14.1900   1
 -10 -14  -3 164.139 22.0175   2
  10 -14   3 183.220 20.7556   1
 -10  14   3 177.495 22.1116   2
  10 -14  -3 172.882 22.5566   1
 -10 -14   3 159.620 21.2748   2
 -10  14  -3 174.964 20.9213   2
  12 -14   3 118.018 20.6892   1
 -12  14   3 134.156 24.1879   2
 -12 -14  -3 116.987 23.4304   2
 -12  14  -3 130.419 18.8004   2
  12 -14  -3 136.104 23.2290   1
 -12 -14   3 119.202 18.8164   2
 -14 -14  -3 -11.111 16.8761   2
  14 -14   3 -20.252 13.9854   1
 -14  14   3 1.41912 19.1242   2
 -14 -14   3 29.3203 17.7258   2
 -14  14  -3 1.41781 16.6745   2
  14 -14  -3 -8.4852 14.1539   1
 -16  14   3 332.271 34.5023   2
 -16 -14  -3 283.691 32.8241   2
  16 -14   3 315.969 32.6572   1
 -16  14  -3 254.717 33.5390   2
 -16 -14   3 322.740 34.9164   2
  16 -14  -3 250.787 32.4584   1
 -18 -14  -3 76.0039 26.2150   2
 -18  14   3 49.8438 26.4051   2
  18 -14   3 59.5271 22.3580   1
 -18  14  -3 51.1368 25.9008   2
 -18 -14   3 109.607 26.5931   2
  18 -14  -3 96.3589 20.6615   1
  20 -14   3 39.2094 31.5256   1
  20 -14  -3 -21.675 27.3530   1
  -1 -15  -3 791.368 36.5213   1
  -1  15   3 744.257 39.1273   2
   1 -15   3 774.288 36.9027   1
   1  15  -3 745.807 35.5615   1
  -1  15  -3 708.693 35.8895   1
   1 -15  -3 792.901 37.2026   1
  -1  15  -3 743.625 38.0622   2
  -1 -15   3 783.879 36.3920   1
  -3  15   3 339.955 23.5237   2
  -3 -15  -3 321.939 18.8446   1
  -3 -15  -3 366.896 19.5976   1
   3 -15   3 355.609 21.4211   1
   3  15  -3 362.655 18.6590   1
  -3  15  -3 338.657 22.3963   2
  -3 -15   3 377.074 19.3152   1
   3 -15  -3 332.083 22.3992   1
  -5 -15  -3 98.4864 10.3940   1
  -5  15   3 99.8166 13.2859   2
  -5 -15  -3 89.4071 9.71741   1
   5  15  -3 100.221 9.25635   1
  -5 -15  -3 93.9031 13.1040   2
   5 -15   3 96.3759 14.2011   1
  -5 -15   3 99.3303 9.96373   1
   5 -15  -3 87.4703 11.9998   1
  -5  15  -3 100.464 14.9017   2
  -5 -15   3 89.6974 16.2707   2
   7 -15   3 140.264 17.6417   1
  -7 -15  -3 176.769 18.7608   2
  -7  15   3 144.863 20.2193   2
  -7 -15   3 171.433 19.2140   2
  -7  15  -3 180.694 18.6310   2
   7 -15  -3 157.519 19.2363   1
  -9  15   3 359.162 28.1704   2
  -9 -15  -3 342.516 27.2226   2
   9 -15   3 355.618 26.1916   1
  -9 -15   3 372.135 26.7589   2
  -9  15  -3 394.865 26.9918   2
   9 -15  -3 371.526 27.5686   1
  11 -15   3 642.728 42.3973   1
 -11 -15  -3 607.535 40.4145   2
 -11  15   3 604.288 41.1238   2
 -11 -15   3 619.297 38.0783   2
 -11  15  -3 626.432 37.5671   2
  11 -15  -3 618.690 43.7409   1
  13 -15   3 360.777 31.4886   1
 -13 -15  -3 369.321 31.3782   2
 -13  15   3 387.335 34.0719   2
 -13  15  -3 378.676 31.6295   2
  13 -15  -3 377.533 31.9366   1
 -13 -15   3 360.962 32.3030   2
 -15 -15  -3 -7.8142 18.9015   2
 -15  15   3 16.7414 21.9158   2
  15 -15   3 1.87263 16.7632   1
 -15  15  -3 -10.627 19.4533   2
  15 -15  -3 -23.326 16.2548   1
 -15 -15   3 -0.1294 18.7648   2
  17 -15   3 88.0860 21.8952   1
 -17 -15  -3 92.2309 24.0025   2
 -17  15   3 122.212 27.8780   2
  17 -15  -3 102.192 22.3308   1
 -17 -15   3 103.792 26.2129   2
 -17  15  -3 110.520 25.7109   2
  19 -15   3 245.034 43.1183   1
 -19  15   3 242.266 56.2999   2
 -19 -15  -3 284.723 52.4873   2
 -19 -15   3 197.156 34.4324   2
 -19  15  -3 150.058 35.1892   2
  19 -15  -3 288.907 41.8970   1
   0 -16  -3 9.94520 6.48906   1
   0  16  -3 14.3804 6.45554   1
   0 -16   3 -3.7166 6.17153   1
   0  16   3 -9.8295 9.21781   2
   2  16  -3 382.517 20.5975   1
  -2 -16  -3 375.244 21.4157   1
   2 -16   3 407.485 23.0972   1
  -2  16   3 409.262 25.9395   2
  -2 -16  -3 377.512 22.0460   1
   2 -16  -3 393.655 23.7464   1
  -2 -16   3 412.705 21.8540   1
  -2  16  -3 394.608 24.4816   2
  -4 -16  -3 456.743 23.3642   1
  -4  16   3 463.873 28.4392   2
   4  16  -3 454.580 22.5830   1
  -4 -16  -3 434.335 23.0337   1
   4 -16   3 477.193 26.2923   1
  -4  16  -3 445.614 27.0790   2
  -4 -16   3 436.296 22.9954   1
   4 -16  -3 431.937 27.5680   1
  -6 -16  -3 105.729 18.1984   2
  -6 -16  -3 131.003 11.1588   1
  -6 -16  -3 105.486 10.1884   1
  -6  16   3 116.141 18.3624   2
   6  16  -3 106.351 9.56749   1
   6 -16   3 129.889 16.0265   1
  -6 -16   3 123.547 10.4691   1
  -6 -16   3 105.719 19.0092   2
  -6  16  -3 122.347 16.9723   2
   6 -16  -3 143.543 18.1252   1
  -8  16   3 102.032 17.2539   2
  -8 -16  -3 98.8204 16.0834   2
   8 -16   3 103.069 13.9825   1
   8 -16  -3 74.6426 14.3802   1
  -8  16  -3 105.103 15.5456   2
  -8 -16   3 93.8951 15.4056   2
 -10 -16  -3 160.432 27.3415   2
 -10  16   3 157.246 23.1000   2
  10 -16   3 167.799 21.4485   1
  10 -16  -3 163.665 29.3941   1
 -10  16  -3 194.701 22.8323   2
 -10 -16   3 187.290 24.3019   2
 -12 -16  -3 94.9210 18.7101   2
 -12  16   3 81.5419 18.2620   2
  12 -16   3 38.0966 14.8009   1
  12 -16  -3 52.4845 15.3153   1
 -12 -16   3 57.6812 18.5330   2
 -12  16  -3 63.9205 17.2147   2
 -14 -16  -3 62.6517 21.2931   2
  14 -16   3 74.0350 18.2369   1
 -14  16   3 102.650 22.9204   2
  14 -16  -3 55.5850 17.6665   1
 -14  16  -3 82.1339 20.4160   2
 -14 -16   3 108.561 21.9658   2
  16 -16   3 46.9924 20.8477   1
 -16  16   3 37.9946 25.5758   2
 -16 -16  -3 47.7103 23.2185   2
  16 -16  -3 47.3883 21.1402   1
 -16 -16   3 32.9779 23.5306   2
 -16  16  -3 55.4319 24.2145   2
  18 -16   3 75.9009 25.2620   1
 -18  16   3 117.023 32.0654   2
 -18 -16  -3 59.5260 28.9978   2
 -18 -16   3 96.9121 30.5745   2
  18 -16  -3 37.7958 23.9559   1
 -18  16  -3 43.1889 30.2663   2
   1 -17   3 258.799 18.1474   1
   1  17  -3 265.631 17.1940   1
  -1 -17  -3 267.759 17.9163   1
  -1  17   3 245.484 21.7782   2
  -1 -17  -3 242.373 20.6063   1
   1 -17  -3 275.893 18.6104   1
  -1 -17   3 265.097 17.3071   1
  -1  17  -3 227.123 20.0792   2
  -3 -17  -3 949.729 47.2765   1
   3 -17   3 1044.81 49.5809   1
  -3  17   3 1044.03 51.8328   2
  -3 -17  -3 1089.21 47.6957   1
   3  17  -3 987.908 46.9134   1
  -3 -17   3 1071.70 47.8581   1
  -3  17  -3 1052.52 50.8056   2
   3 -17  -3 1002.02 49.6442   1
  -5 -17  -3 737.500 39.0594   2
   5  17  -3 684.321 33.5628   1
  -5 -17  -3 650.213 34.0421   1
  -5  17   3 718.504 40.1802   2
   5 -17   3 741.401 37.8368   1
  -5 -17  -3 759.569 34.3413   1
  -5  17  -3 742.394 39.0139   2
  -5 -17   3 773.395 39.5993   2
   5 -17  -3 732.149 38.7964   1
  -5 -17   3 704.646 34.1175   1
  -7  17   3 563.926 36.5454   2
   7 -17   3 625.187 35.0124   1
  -7 -17  -3 635.581 36.2368   2
   7 -17  -3 600.369 36.0250   1
  -7 -17   3 645.484 36.6437   2
  -7  17  -3 604.556 35.7298   2
  -9 -17  -3 433.096 36.8019   2
  -9  17   3 415.222 38.4339   2
   9 -17   3 422.040 36.7362   1
  -9  17  -3 442.225 30.9065   2
  -9 -17   3 400.204 30.8052   2
   9 -17  -3 366.350 39.9779   1
 -11  17   3 87.4675 19.9022   2
  11 -17   3 76.4035 16.3703   1
 -11 -17  -3 123.155 19.6355   2
 -11 -17   3 90.0296 19.2577   2
  11 -17  -3 87.7235 16.0732   1
 -11  17  -3 90.4755 18.3194   2
  13 -17   3 334.090 31.3843   1
 -13  17   3 264.977 35.7840   2
 -13 -17  -3 327.385 33.9388   2
  13 -17  -3 354.111 31.2937   1
 -13  17  -3 369.942 33.0815   2
 -13 -17   3 326.299 34.0926   2
  15 -17   3 332.195 36.4814   1
 -15 -17  -3 275.196 35.7297   2
 -15  17   3 283.786 40.6405   2
 -15  17  -3 357.635 39.3118   2
  15 -17  -3 308.222 35.3382   1
 -15 -17   3 310.152 36.4230   2
  17 -17   3 260.324 40.8773   1
 -17  17   3 187.598 34.6407   2
 -17 -17  -3 218.857 31.7028   2
 -17 -17   3 318.655 42.6639   2
 -17  17  -3 252.607 33.5997   2
  17 -17  -3 346.914 40.0739   1
   0 -18   3 0.43805 7.05943   1
  -2 -18  -3 109.717 13.5273   1
   2  18  -3 100.982 15.7386   1
  -2  18   3 88.5294 15.4816   2
   2 -18   3 85.7106 14.0614   1
  -2 -18  -3 87.8169 15.7922   1
  -2 -18   3 103.500 13.2067   1
  -2  18  -3 89.4365 16.1032   2
   2 -18  -3 91.1792 15.2930   1
  -4 -18  -3 10.5760 6.80255   1
   4 -18   3 3.51396 8.30006   1
  -4  18   3 7.09654 11.8830   2
  -4 -18   3 8.67640 6.39772   1
  -4  18  -3 4.77745 11.1029   2
   4 -18  -3 -16.245 8.81264   1
  -6 -18  -3 51.8433 8.14977   1
  -6 -18  -3 75.1732 15.0290   2
   6 -18   3 63.9681 12.2079   1
  -6  18   3 76.5236 15.2782   2
  -6  18  -3 78.3180 13.9909   2
   6 -18  -3 45.9904 12.8482   1
  -6 -18   3 62.7705 15.6672   2
  -6 -18   3 77.4275 11.1194   1
   8 -18   3 32.9245 19.5159   1
  -8 -18   3 30.5186 16.3971   2
  -8  18  -3 19.0695 15.0195   2
  10 -18   3 55.1539 14.7963   1
 -10 -18  -3 63.0267 17.0535   2
 -10  18   3 74.0642 18.9843   2
 -10  18  -3 31.4641 16.4058   2
  10 -18  -3 33.5616 13.8897   1
 -10 -18   3 56.9966 17.5290   2
 -12  18   3 -18.421 20.3781   2
 -12 -18  -3 6.71105 19.0290   2
  12 -18   3 -3.8269 15.1105   1
  12 -18  -3 -7.2243 15.0378   1
 -12 -18   3 -33.256 18.9537   2
 -12  18  -3 -29.808 17.1078   2
 -14 -18  -3 -15.622 22.4855   2
  14 -18   3 0.55927 18.4376   1
 -14  18   3 -0.4689 24.2178   2
 -14  18  -3 -7.7620 21.7014   2
  14 -18  -3 6.25508 17.8173   1
 -14 -18   3 9.39612 22.7865   2
 -16 -18  -3 -1.6411 25.0618   2
  16 -18   3 -32.752 21.7476   1
 -16  18   3 -3.7433 29.9339   2
 -16  18  -3 29.5124 26.9740   2
 -16 -18   3 -10.921 26.6133   2
  16 -18  -3 -38.287 21.4067   1
   1 -19   3 238.750 19.0753   1
  -1 -19  -3 241.035 18.9334   1
  -1  19   3 249.288 23.9569   2
   1 -19  -3 274.327 19.9978   1
  -1 -19   3 251.719 18.2664   1
  -3  19   3 544.387 34.4374   2
  -3 -19  -3 561.336 28.8644   1
   3 -19   3 557.951 30.8101   1
   3  19  -3 504.371 29.3229   1
  -3  19  -3 550.294 33.0487   2
  -3 -19   3 553.970 28.8372   1
   3 -19  -3 574.865 31.4807   1
  -5  19   3 399.017 32.6669   2
  -5 -19  -3 407.896 23.1528   1
   5 -19   3 413.944 27.9463   1
  -5 -19  -3 420.345 30.9812   2
  -5 -19   3 402.511 30.3547   2
   5 -19  -3 428.824 28.7103   1
  -5  19  -3 423.430 29.0136   2
  -5 -19   3 391.264 22.7304   1
  -7  19   3 356.562 29.7109   2
  -7 -19  -3 341.354 28.2235   2
   7 -19   3 280.263 43.0724   1
  -7 -19   3 375.865 33.5126   2
  -7  19  -3 311.340 33.2898   2
   7 -19  -3 244.376 41.1022   1
   9 -19   3 312.662 27.6430   1
  -9 -19  -3 310.552 28.9169   2
  -9  19   3 264.009 30.0146   2
  -9  19  -3 293.415 28.7181   2
   9 -19  -3 271.406 27.7745   1
  -9 -19   3 331.150 29.5089   2
  11 -19   3 164.529 26.0065   1
 -11  19   3 134.968 24.1208   2
 -11 -19  -3 157.399 23.4425   2
 -11 -19   3 128.229 21.7835   2
  11 -19  -3 154.231 25.6647   1
 -11  19  -3 154.206 22.2501   2
 -13 -19  -3 325.105 36.2727   2
 -13  19   3 314.834 39.0058   2
  13 -19   3 298.311 35.4221   1
  13 -19  -3 310.615 34.5585   1
 -13 -19   3 269.391 36.3135   2
 -13  19  -3 283.906 36.6441   2
 -15 -19  -3 178.361 28.5964   2
 -15  19   3 88.3343 29.5931   2
  15 -19   3 145.659 24.2139   1
 -15 -19   3 140.844 28.4678   2
  15 -19  -3 106.051 23.4576   1
 -15  19  -3 163.984 28.6866   2
   0 -20   3 7.80295 7.85699   1
   0 -20  -3 -2.8453 8.67360   1
  -2  20   3 150.555 26.0118   2
  -2 -20  -3 109.556 16.1270   1
   2 -20   3 137.307 16.9788   1
  -2 -20   3 115.535 15.5037   1
  -2  20  -3 155.856 19.6060   2
   2 -20  -3 121.576 18.4336   1
  -4 -20  -3 284.452 19.8130   1
  -4  20   3 308.942 37.2532   2
   4 -20   3 285.856 22.2207   1
  -4  20  -3 246.675 26.8603   2
  -4 -20   3 281.642 19.4927   1
   4 -20  -3 289.001 24.3655   1
   6 -20   3 132.278 17.7381   1
  -6 -20  -3 129.372 14.4323   1
  -6  20   3 166.825 24.8543   2
  -6 -20  -3 168.076 23.3691   2
  -6 -20   3 138.354 20.0175   2
  -6 -20   3 93.7287 13.7096   1
  -6  20  -3 139.044 23.2157   2
   6 -20  -3 129.983 22.7730   1
   8 -20   3 68.1017 14.8299   1
  -8 -20  -3 85.6245 17.2738   2
  -8  20   3 92.7075 18.9188   2
  -8  20  -3 76.8106 17.7521   2
  -8 -20   3 87.9991 18.2617   2
   8 -20  -3 90.7007 15.6991   1
 -10  20   3 140.156 23.4665   2
 -10 -20  -3 181.136 23.0878   2
  10 -20   3 118.488 18.3992   1
 -10 -20   3 125.212 21.6927   2
 -10  20  -3 142.173 21.6507   2
  10 -20  -3 129.137 18.8136   1
 -12  20   3 6.35362 24.5909   2
  12 -20   3 -5.0852 17.8974   1
 -12 -20   3 25.0557 21.8999   2
  12 -20  -3 57.1659 18.4793   1
 -12  20  -3 35.0510 21.7941   2
 -14 -20  -3 43.3774 25.9156   2
 -14  20   3 65.4624 29.3946   2
  14 -20   3 -8.6229 20.5781   1
 -14  20  -3 27.8203 25.8691   2
 -14 -20   3 39.4039 26.6471   2
  14 -20  -3 31.1548 21.0257   1
 -16 -20   3 -41.442 49.2331   2
   1 -21   3 226.245 20.3995   1
  -1 -21  -3 254.025 19.1549   1
  -1 -21   3 206.210 19.0216   1
   1 -21  -3 215.583 20.6418   1
   3 -21   3 233.562 20.9304   1
  -3  21   3 196.491 25.8861   2
  -3 -21  -3 217.227 18.8336   1
  -3  21  -3 207.766 25.2010   2
   3 -21  -3 174.740 21.3541   1
  -3 -21   3 211.860 18.8522   1
   5 -21   3 182.051 21.1939   1
  -5  21   3 224.627 27.6305   2
  -5 -21  -3 240.244 18.5370   1
  -5 -21  -3 216.142 25.8685   2
   5 -21  -3 194.591 22.8915   1
  -5 -21   3 218.107 18.1465   1
  -5  21  -3 193.818 25.2272   2
  -5 -21   3 283.147 27.1991   2
  -7  21   3 241.058 29.3148   2
   7 -21   3 192.815 23.7413   1
  -7 -21  -3 242.557 26.9329   2
   7 -21  -3 211.601 24.8767   1
  -7 -21   3 295.464 28.0779   2
  -7  21  -3 223.939 27.7771   2
  -9  21   3 157.312 23.8896   2
   9 -21   3 136.866 18.8169   1
  -9 -21  -3 166.643 22.4081   2
  -9 -21   3 211.486 28.9537   2
  -9  21  -3 175.593 22.5356   2
   9 -21  -3 120.721 18.4624   1
  11 -21   3 145.084 21.0254   1
 -11 -21  -3 143.698 25.2642   2
 -11  21   3 79.3264 25.3717   2
  11 -21  -3 111.620 19.6354   1
 -11 -21   3 140.801 23.9329   2
 -11  21  -3 153.270 24.3630   2
 -13  21   3 206.725 31.3862   2
  13 -21   3 189.420 24.2602   1
 -13 -21  -3 249.161 38.8539   2
 -13  21  -3 175.365 28.9503   2
 -13 -21   3 196.044 29.6629   2
  13 -21  -3 204.503 24.9298   1
 -15  21  -3 64.0914 39.4590   2
 -15 -21   3 62.9460 42.2574   2
   0 -22  -3 -1.4895 10.2606   1
   0 -22   3 -0.0550 9.80782   1
  -2 -22  -3 50.4297 10.7662   1
   2 -22   3 12.3958 11.2015   1
  -2 -22   3 40.7882 11.3809   1
   2 -22  -3 28.6366 12.3530   1
  -4  22   3 -8.8173 16.2253   2
  -4 -22  -3 32.5713 10.7937   1
   4 -22   3 49.1390 12.3812   1
  -4 -22   3 30.7166 10.3747   1
  -4 -22   3 45.4639 15.6120   2
   4 -22  -3 34.8775 11.8728   1
  -4  22  -3 40.5089 14.3800   2
  -6 -22  -3 14.6528 16.0128   2
   6 -22   3 4.82334 11.5628   1
  -6  22   3 -6.0327 17.9047   2
   6 -22  -3 1.82763 12.1336   1
  -6 -22   3 -3.4456 16.2491   2
  -6  22  -3 -3.6821 15.5975   2
   8 -22   3 71.7135 15.5758   1
  -8 -22  -3 98.7537 20.7080   2
  -8  22   3 107.878 22.3243   2
   8 -22  -3 61.7105 16.3867   1
  -8  22  -3 112.123 20.4675   2
  -8 -22   3 95.4116 20.8426   2
  10 -22   3 199.761 30.9953   1
 -10  22   3 215.868 28.9424   2
 -10 -22  -3 190.259 33.9081   2
 -10  22  -3 226.729 34.6830   2
  10 -22  -3 218.273 31.3624   1
 -10 -22   3 195.141 26.7971   2
  12 -22   3 101.373 22.1117   1
 -12  22   3 51.5952 28.6192   2
 -12 -22  -3 55.8905 25.8345   2
 -12  22  -3 82.9727 26.3132   2
 -12 -22   3 69.1418 27.3848   2
  12 -22  -3 82.7681 21.5810   1
 -14 -22   3 69.6608 36.5244   2
 -14  22  -3 104.558 34.1309   2
   1 -23   3 315.487 26.0019   1
  -1 -23  -3 353.355 24.8560   1
   1 -23  -3 282.878 28.0483   1
  -1 -23   3 298.939 24.8293   1
  -3  23   3 530.969 37.5922   2
  -3 -23  -3 476.444 30.5447   1
   3 -23   3 440.137 31.1944   1
   3 -23  -3 484.891 31.5496   1
  -3  23  -3 494.381 34.7274   2
  -3 -23   3 510.908 30.1706   1
  -5 -23  -3 198.249 24.1566   2
   5 -23   3 208.684 23.8941   1
  -5  23   3 179.483 30.1531   2
  -5 -23   3 197.338 29.4424   2
   5 -23  -3 205.801 24.4359   1
  -5  23  -3 181.307 26.1986   2
  -7 -23  -3 174.421 29.6946   2
   7 -23   3 171.910 25.7284   1
  -7  23   3 218.733 33.2082   2
   7 -23  -3 180.165 26.5287   1
  -7 -23   3 241.302 30.7739   2
  -7  23  -3 224.112 29.5490   2
   9 -23   3 265.208 31.9767   1
  -9 -23  -3 347.735 35.1353   2
  -9  23   3 307.181 38.5365   2
  -9  23  -3 287.635 35.9293   2
   9 -23  -3 353.103 33.2517   1
  -9 -23   3 345.590 36.7512   2
 -11 -23  -3 230.881 29.7233   2
  11 -23   3 190.481 24.2477   1
 -11  23   3 216.819 31.2708   2
 -11 -23   3 200.392 29.2956   2
  11 -23  -3 198.734 25.0896   1
 -11  23  -3 249.215 40.5226   2
 -13  23  -3 233.377 42.3137   2
 -13 -23   3 271.321 45.3690   2
   0 -24   3 17.9157 17.2963   1
  -2 -24  -3 8.33097 12.8228   1
   2 -24   3 1.33076 10.9794   1
  -2 -24   3 -9.8937 12.2842   1
   2 -24  -3 -2.0823 12.1626   1
  -4  24   3 119.171 22.4252   2
   4 -24   3 33.9235 14.0513   1
  -4 -24  -3 68.4115 19.9099   2
  -4  24  -3 52.6687 17.9677   2
  -4 -24   3 49.1286 18.9850   2
   4 -24  -3 63.7258 14.1158   1
   6 -24   3 30.2690 14.8906   1
  -6 -24  -3 44.3458 18.3961   2
  -6  24   3 32.4713 22.3026   2
  -6  24  -3 58.2244 19.0246   2
   6 -24  -3 32.8257 15.2095   1
  -6 -24   3 27.5858 20.2112   2
   8 -24   3 3.18006 16.2675   1
  -8 -24  -3 21.6764 22.1414   2
  -8  24   3 4.90127 24.2473   2
  -8  24  -3 -1.5083 21.0369   2
   8 -24  -3 -9.6362 16.7964   1
  -8 -24   3 2.77858 22.0549   2
 -10 -24  -3 27.7112 25.2924   2
  10 -24   3 23.7231 20.4101   1
 -10  24   3 53.3797 27.8423   2
  10 -24  -3 -9.5260 20.2942   1
 -10  24  -3 23.3364 25.4274   2
 -10 -24   3 -13.736 25.6164   2
   1 -25   3 265.220 26.2727   1
  -1 -25  -3 228.700 29.1076   1
  -1 -25   3 232.795 40.0951   1
   1 -25  -3 251.231 28.0319   1
   3 -25   3 110.357 15.5656   1
   3 -25  -3 160.457 25.7200   1
  -5 -25  -3 31.7053 22.0437   2
   5 -25   3 32.4568 15.0918   1
  -5  25   3 65.0083 23.5271   2
  -5 -25   3 64.6721 22.3499   2
   5 -25  -3 42.4220 16.3032   1
  -5  25  -3 44.2954 20.9625   2
   7 -25   3 113.773 18.3482   1
  -7 -25  -3 112.829 23.8692   2
  -7  25   3 77.8340 24.9106   2
   7 -25  -3 66.7310 18.8059   1
  -7 -25   3 127.418 24.3457   2
  -7  25  -3 88.1148 22.7514   2
   9 -25   3 162.741 23.6467   1
  -9 -25  -3 151.258 27.4830   2
  -9  25   3 231.160 30.6375   2
  -9  25  -3 186.808 28.4378   2
   9 -25  -3 134.752 22.5132   1
   0 -26   3 -11.463 15.1585   1
   0 -26  -3 4.86305 15.4041   1
   2 -26   3 101.698 17.1140   1
   2 -26  -3 72.2993 18.0025   1
  -4 -26  -3 210.588 37.0845   2
   4 -26   3 155.844 25.7324   1
  -4 -26   3 239.084 37.4357   2
   4 -26  -3 190.656 31.1827   1
  -6 -26  -3 -3.4734 24.9037   2
  -6  26   3 7.96101 26.1715   2
   6 -26   3 0.84004 16.8704   1
  -6  26  -3 32.0913 22.8519   2
  -6 -26   3 -34.111 22.7504   2
   6 -26  -3 20.6276 18.4465   1
   8 -26   3 24.8938 19.7643   1
   8 -26  -3 9.66597 21.5512   1
  -8  26  -3 15.2801 24.9246   2
  -8 -26   3 67.2323 26.2373   2
   1 -27   3 32.4675 17.0249   1
   1 -27  -3 18.9777 17.3566   1
  -3 -27  -3 115.346 26.6822   2
   3 -27   3 76.0832 19.2109   1
  -3 -27   3 91.7460 27.3096   2
   3 -27  -3 71.2933 18.4699   1
   5 -27   3 165.908 30.2086   1
  -5 -27  -3 241.843 42.5919   2
  -5 -27   3 210.021 29.4613   2
   5 -27  -3 237.005 32.7668   1
   7 -27   3 111.092 23.3782   1
   7 -27  -3 147.713 28.8677   1
   2 -28   3 13.1206 19.0712   1
   2 -28  -3 21.0094 19.5302   1
   4 -28   3 4.96709 20.4671   1
   4 -28  -3 29.6758 21.4023   1
   3 -29   3 134.309 25.1368   1
   3 -29  -3 80.9439 26.0435   1
   0   0   4 3704.61 159.240   1
  -2   0  -4 693.661 30.3353   1
   2   0  -4 700.263 29.2254   2
  -2   0   4 642.356 30.0957   1
   2   0  -4 661.770 30.4933   1
   2   0   4 650.311 30.2097   1
  -2   0   4 654.929 29.1516   2
  -2   0  -4 699.472 29.2532   2
   2   0   4 640.547 29.1565   2
  -4   0   4 2360.80 106.048   1
  -4   0  -4 2463.00 105.790   2
   4   0   4 2347.75 106.160   1
   4   0   4 2472.34 105.755   2
  -4   0   4 2451.85 105.725   2
   4   0  -4 2488.34 106.234   1
  -4   0  -4 2434.86 106.090   1
   4   0  -4 2599.42 105.879   2
   6   0   4 9868.38 407.168   2
   6   0  -4 9999.99 407.227   2
  -6   0   4 8186.86 408.239   2
   6   0  -4 9960.78 407.292   1
   6   0   4 9365.11 407.149   1
  -6   0  -4 9691.97 406.991   1
   8   0   4 10.3543 5.27385   2
   8   0  -4 5.90678 3.88559   1
  -8   0  -4 14.8825 6.10649   2
   8   0  -4 8.67848 5.06178   2
  -8   0  -4 12.9818 3.54019   1
  -8   0   4 9.93597 5.81008   2
   8   0   4 10.0034 4.77422   1
 -10   0  -4 405.920 22.5626   2
  10   0   4 397.848 21.6343   1
 -10   0   4 402.982 22.6887   2
  10   0  -4 436.257 21.2176   1
  10   0  -4 379.782 21.4367   2
 -10   0  -4 408.032 20.0094   1
  10   0   4 384.041 21.7351   2
  10   0  -4 410.782 21.7191   1
 -12   0  -4 2870.85 127.592   1
  12   0   4 2987.08 128.374   1
  12   0  -4 2845.86 128.416   1
 -12   0  -4 2983.54 129.335   2
 -12   0   4 2933.31 129.244   2
  12   0  -4 2985.27 127.972   1
  14   0   4 45.4992 9.39576   1
  14   0  -4 47.9915 8.70622   1
 -14   0   4 35.4298 12.6905   2
 -14   0  -4 38.6047 7.84313   1
 -14   0  -4 36.1238 12.0748   2
  14   0  -4 34.9798 9.04938   1
  16   0  -4 1085.05 51.3780   1
  16   0   4 1109.08 52.2981   1
 -16   0  -4 1056.58 53.7988   2
 -16   0   4 1069.65 54.5134   2
  18   0  -4 604.494 33.5517   1
 -18   0  -4 554.782 35.9984   2
 -18   0   4 585.270 38.1322   2
  18   0   4 578.066 35.3516   1
 -20   0   4 -28.474 20.8612   2
 -20   0  -4 -1.7439 18.5014   2
 -22   0  -4 301.389 36.6090   2
 -22   0   4 293.759 39.6685   2
  -1   1   4 68.6062 4.24859   2
  -1   1   4 61.1892 5.93134   1
  -1  -1  -4 67.3805 4.08827   2
  -1  -1  -4 68.6039 3.88925   2
   1  -1   4 62.8665 5.83537   1
   1   1  -4 44.8622 7.46110   1
  -1   1  -4 71.5770 5.68144   1
   1  -1  -4 63.2767 5.65541   1
  -1  -1   4 67.8519 5.87059   1
   1  -1  -4 69.8601 3.76560   2
   1   1   4 71.1028 5.97361   1
  -3   1   4 46.1028 4.52733   2
  -3  -1  -4 48.9203 5.02077   1
   3  -1   4 45.6516 6.03229   1
   3   1  -4 41.8146 5.79954   1
  -3  -1  -4 40.2613 4.95332   2
  -3   1   4 48.1461 6.00716   1
   3  -1   4 55.4187 4.75904   2
   3   1  -4 47.3590 4.58173   2
   3   1   4 46.9933 4.45989   2
  -3   1  -4 49.9074 5.01989   1
   3   1   4 45.6673 5.77012   1
  -3   1  -4 42.3480 4.39805   2
  -3  -1   4 46.0660 5.61005   1
   3  -1  -4 51.5907 4.46945   2
  -3  -1   4 40.5163 4.61273   2
   3  -1  -4 53.6187 5.33585   1
  -5  -1  -4 281.318 14.3680   2
   5  -1   4 275.419 15.0281   1
   5   1  -4 275.150 13.9245   1
   5  -1   4 261.405 15.1391   2
  -5  -1  -4 277.402 13.7481   1
  -5   1   4 276.080 14.2962   2
   5   1  -4 230.946 15.6164   2
  -5   1  -4 272.674 13.9964   1
  -5  -1   4 265.959 14.1131   1
  -5  -1   4 260.367 14.1786   2
   5  -1  -4 299.079 14.4858   1
   5   1   4 271.235 14.4147   1
   5   1   4 287.840 14.0512   2
  -5   1  -4 288.808 14.3686   2
   5  -1  -4 285.621 14.4086   2
   7  -1   4 4.11069 4.66704   2
  -7  -1  -4 2.96489 5.61006   2
   7   1  -4 11.1553 4.52476   2
  -7   1   4 5.81706 5.49673   2
  -7  -1  -4 1.95611 3.03749   1
   7  -1   4 2.86649 4.13495   1
   7   1  -4 12.1526 3.48303   1
   7  -1  -4 -4.7507 3.54817   1
   7  -1  -4 0.37592 4.14552   2
  -7   1  -4 6.49136 5.87139   2
   7   1   4 11.1035 4.37838   2
  -7  -1   4 7.49298 5.30041   2
  -7   1  -4 2.30068 3.01352   1
   7   1   4 9.34937 4.39808   1
  -9  -1  -4 3.76773 6.69398   2
   9   1  -4 9.45925 5.28469   1
   9  -1   4 -0.6406 6.73091   2
   9  -1   4 4.78121 5.15629   1
  -9  -1  -4 1.26151 3.54588   1
   9   1  -4 3.66893 6.08979   2
  -9   1   4 2.68855 6.79221   2
   9   1  -4 -0.8407 4.21783   1
   9   1   4 -6.8580 6.22471   2
   9  -1  -4 15.8251 5.07462   1
  -9  -1   4 6.61030 6.88539   2
  -9   1  -4 9.12105 6.55414   2
  -9   1  -4 3.70327 3.77021   1
   9   1   4 11.2144 5.24863   1
   9  -1  -4 5.81055 5.55755   1
   9  -1  -4 7.66514 6.55857   2
 -11  -1  -4 66.9370 7.96008   1
 -11   1   4 45.2989 10.2011   2
 -11  -1  -4 56.5546 9.96665   2
  11   1  -4 44.6261 8.88115   2
  11   1  -4 59.4287 10.5618   1
  11   1  -4 44.5570 7.26449   1
  11  -1   4 53.0714 7.96770   1
  11  -1   4 40.1010 9.31217   2
  11  -1  -4 51.1938 8.64322   2
  11  -1  -4 50.1152 8.13514   1
  11   1   4 39.2844 10.8744   2
  11  -1  -4 54.3089 8.33747   1
 -11   1  -4 76.8958 9.20088   1
  11   1   4 73.7829 10.8550   1
 -11   1  -4 72.6822 10.4544   2
 -11  -1   4 62.3627 10.2444   2
  13  -1   4 11.3316 8.06554   1
 -13  -1  -4 -2.3432 9.98167   2
  13   1  -4 4.20405 7.91278   1
  13   1  -4 2.01754 7.16308   1
 -13   1   4 20.4915 10.2371   2
 -13  -1   4 -5.6763 9.99584   2
  13   1   4 7.14557 7.83799   1
  13  -1  -4 5.43952 7.82585   1
 -13   1  -4 -17.902 9.91935   2
 -13   1  -4 7.39095 6.64759   1
  13  -1  -4 1.25654 7.73412   1
 -15   1   4 32.6112 13.6948   2
  15   1  -4 13.3968 8.16504   1
  15   1  -4 4.85513 9.54236   1
 -15  -1  -4 43.7155 13.4290   2
  15  -1   4 11.9214 10.2191   1
 -15  -1  -4 30.5207 8.44079   1
  15  -1  -4 12.2765 9.50344   1
 -15  -1   4 31.2768 13.6776   2
  15   1   4 22.5081 9.83930   1
 -15   1  -4 33.9450 12.9398   2
  17  -1   4 -12.690 12.3221   1
 -17  -1  -4 11.0738 14.1636   2
  17   1  -4 8.63951 9.97304   1
 -17   1   4 25.3341 15.8658   2
 -17  -1   4 -7.7489 15.9055   2
  17  -1  -4 19.0173 10.4593   1
  17   1   4 -5.6883 11.6559   1
 -17   1  -4 2.44887 13.2479   2
  19   1  -4 9.02946 20.8787   1
 -19  -1  -4 26.9175 17.0850   2
  19  -1   4 -16.217 15.3962   1
 -19   1   4 20.6743 18.2043   2
 -19   1  -4 4.54224 16.4104   2
 -19  -1   4 27.2901 18.9125   2
  19   1   4 21.4467 15.2711   1
  19  -1  -4 17.0967 13.9893   1
 -21   1   4 68.9487 24.6652   2
 -21  -1  -4 22.9747 21.3888   2
 -21  -1   4 22.3749 23.8775   2
 -21   1  -4 51.5289 21.6073   2
   0  -2  -4 448.397 19.5529   2
   0  -2  -4 445.243 20.6795   1
   0  -2   4 431.459 20.4388   1
   0   2   4 421.057 20.4221   1
   0   2  -4 437.965 20.6604   1
  -2   2   4 4383.07 187.697   2
  -2  -2  -4 4294.74 187.605   2
   2  -2   4 4414.60 187.421   2
  -2   2   4 4265.96 188.269   1
   2  -2   4 4340.43 188.394   1
   2  -2  -4 4476.67 187.581   2
   2   2   4 4289.11 188.154   1
  -2   2  -4 4383.15 187.427   2
  -2   2  -4 4631.79 188.402   1
  -2  -2   4 4238.03 188.107   1
  -2  -2   4 4302.49 187.375   2
   2  -2  -4 4584.90 188.488   1
   4  -2   4 2193.74 88.5922   2
   4   2  -4 1803.74 89.2037   1
  -4  -2  -4 2099.25 88.7539   1
   4  -2   4 2036.26 89.3636   1
   4   2  -4 2051.00 88.4278   2
  -4  -2  -4 2099.64 88.6946   2
  -4   2   4 2019.77 88.5903   2
   4   2   4 2026.98 88.5638   2
  -4   2  -4 2093.25 88.5168   2
  -4  -2   4 1947.31 88.5398   1
   4  -2  -4 2129.52 89.1914   1
  -4  -2   4 2015.08 88.4286   2
   4   2   4 2002.01 88.7388   1
  -4   2  -4 2105.13 88.9832   1
   4  -2  -4 2059.98 88.4983   2
   6   2  -4 570.133 26.0717   2
   6  -2   4 584.761 26.2969   2
  -6  -2  -4 561.667 25.5873   1
  -6   2   4 545.789 26.5245   2
  -6  -2  -4 565.737 26.6308   2
   6   2  -4 569.642 25.7781   1
   6  -2   4 547.413 26.7649   1
   6  -2  -4 572.138 26.5442   1
   6  -2  -4 561.094 26.0942   2
  -6   2  -4 508.452 27.5783   2
  -6   2  -4 560.346 25.9750   1
   6   2   4 549.316 26.1240   2
   6   2   4 565.017 25.9836   1
  -8  -2  -4 1862.79 81.0737   1
   8  -2   4 1794.74 82.0614   1
  -8  -2  -4 1837.77 82.2100   2
   8   2  -4 1859.95 81.9920   2
   8   2  -4 1964.03 81.4734   1
  -8   2   4 1866.33 82.2353   2
   8  -2   4 1921.63 82.1207   2
  -8   2  -4 1818.82 81.5188   1
   8   2   4 1842.37 81.4339   1
   8  -2  -4 1781.46 81.8219   2
   8  -2  -4 1959.99 82.2433   1
   8   2   4 1819.11 81.9692   2
  -8   2  -4 1916.10 82.2061   2
   8  -2  -4 1851.14 81.9421   1
  -8  -2   4 1813.10 81.9414   2
  10   2  -4 1130.40 47.5641   1
 -10   2   4 1095.36 49.0353   2
  10   2  -4 984.380 48.0300   2
 -10  -2  -4 1083.75 46.6935   1
  10  -2   4 1028.51 48.3777   2
  10  -2   4 1033.05 48.3423   1
 -10  -2  -4 1050.00 48.7727   2
  10   2  -4 1055.58 47.1957   1
  10  -2  -4 1067.36 48.3514   1
  10  -2  -4 1053.62 48.4365   1
 -10  -2   4 1058.29 48.6887   2
  10  -2  -4 967.356 48.0149   2
 -10   2  -4 1076.08 48.7807   2
 -10   2  -4 1006.19 47.3186   1
  10   2   4 969.257 48.1912   2
  10   2   4 1079.82 47.6550   1
  12   2  -4 298.675 17.7909   1
 -12  -2  -4 305.995 20.2255   2
  12  -2   4 314.896 19.4767   1
  12   2  -4 302.726 18.0000   1
 -12  -2  -4 307.635 16.4194   1
 -12   2   4 271.457 21.1300   2
 -12   2  -4 280.016 20.4237   2
 -12   2  -4 332.083 17.1675   1
  12  -2  -4 280.840 19.8938   1
  12  -2  -4 283.549 19.1000   1
 -12  -2   4 294.962 20.6238   2
  12   2   4 312.215 18.7119   1
 -14  -2  -4 774.447 37.1075   1
  14   2  -4 719.100 38.6138   1
  14   2  -4 787.959 37.9235   1
  14  -2   4 841.485 40.1609   1
 -14  -2  -4 780.056 40.7995   2
 -14   2   4 805.250 41.4737   2
 -14   2  -4 776.807 40.7648   2
 -14  -2   4 796.281 41.0535   2
  14  -2  -4 804.726 39.9387   1
  14   2   4 866.494 39.0540   1
 -16   2   4 509.273 34.9411   2
  16  -2   4 588.443 32.2144   1
 -16  -2  -4 553.185 33.7257   2
  16   2  -4 534.719 28.6205   1
  16   2   4 568.999 30.4150   1
 -16   2  -4 506.822 32.8093   2
 -16  -2   4 521.416 34.0610   2
  16  -2  -4 526.428 31.0833   1
  18   2  -4 35.4218 11.1498   1
 -18  -2  -4 41.5121 16.0175   2
  18  -2   4 41.8372 14.3106   1
 -18   2   4 49.6102 18.5010   2
 -18   2  -4 24.2813 15.5346   2
  18   2   4 32.1597 12.5156   1
 -18  -2   4 51.1571 18.1226   2
  18  -2  -4 29.6845 12.6573   1
 -20   2   4 538.792 39.7487   2
  20  -2   4 465.903 37.5517   1
 -20  -2  -4 474.898 37.6596   2
  20  -2  -4 545.883 36.2154   1
 -20   2  -4 514.992 36.7163   2
 -20  -2   4 518.025 39.7239   2
 -22  -2  -4 167.827 26.4754   2
 -22   2   4 188.069 30.6034   2
 -22  -2   4 198.252 29.2346   2
 -22   2  -4 123.782 25.9457   2
   1  -3   4 645.567 28.7692   2
  -1  -3  -4 657.147 29.2730   2
   1  -3   4 647.688 29.9810   1
  -1   3   4 661.017 29.3705   2
  -1   3   4 648.549 29.9072   1
  -1  -3  -4 673.140 29.8353   1
   1   3  -4 644.743 29.9460   1
  -1  -3   4 653.219 29.7557   1
   1  -3  -4 669.237 29.2063   2
  -1  -3   4 613.131 28.7496   2
   1   3   4 651.471 29.7577   1
   1  -3  -4 676.364 29.9304   1
  -1   3  -4 676.399 29.8615   1
  -1   3  -4 691.107 28.9514   2
  -1  -3   4 653.199 28.9176   2
   3  -3   4 57.8012 5.47225   2
   3  -3   4 62.5490 7.62089   1
   3   3  -4 54.1682 8.12551   1
  -3  -3  -4 63.6909 5.90094   2
  -3   3   4 61.2255 5.96426   2
  -3  -3  -4 50.1706 6.27800   1
   3  -3  -4 61.0840 5.08764   2
   3   3   4 63.5666 6.31497   1
  -3  -3   4 61.2598 6.12792   1
  -3   3  -4 61.8406 5.76516   1
  -3  -3   4 59.7928 5.68277   2
   3  -3  -4 63.6891 6.32295   1
  -3   3  -4 65.4559 5.20045   2
   5   3  -4 163.261 9.28972   2
  -5   3   4 153.709 9.79205   2
  -5  -3  -4 147.510 8.92777   1
  -5  -3  -4 155.005 10.3687   2
   5   3  -4 149.757 9.62074   1
   5  -3   4 155.529 10.7609   1
   5  -3  -4 153.961 9.15694   2
  -5  -3   4 165.951 10.1454   2
  -5   3  -4 174.585 9.50150   1
   5   3   4 174.470 9.69560   1
   5  -3  -4 162.210 10.2995   1
   5   3   4 155.402 9.31161   2
  -5  -3   4 159.109 9.39029   1
  -5   3  -4 165.776 9.71611   2
   7   3  -4 12.2773 4.28776   2
   7  -3   4 7.31173 4.72580   2
   7   3  -4 6.23790 2.96168   1
  -7  -3  -4 5.76739 2.98503   1
  -7   3   4 2.33225 5.61902   2
  -7  -3  -4 7.32289 5.71700   2
   7  -3   4 4.70436 4.49601   1
   7  -3  -4 9.79636 5.16694   1
  -7   3  -4 6.65931 5.35504   2
  -7  -3   4 5.61595 5.84042   2
   7  -3  -4 5.96609 4.21182   1
   7   3   4 9.49608 4.54704   2
   7   3   4 6.71409 3.48032   1
  -7   3  -4 11.8880 3.44949   1
   7  -3  -4 8.24210 4.09585   2
  -9   3   4 63.8878 9.42674   2
  -9  -3  -4 48.5308 6.49743   1
   9   3  -4 46.0883 7.21668   2
   9   3  -4 59.6006 7.18461   1
   9  -3   4 67.9770 9.38630   2
  -9  -3  -4 55.1422 8.62165   2
   9  -3   4 62.1594 10.1408   1
  -9   3  -4 58.4283 10.3926   2
  -9  -3   4 68.1503 11.1906   2
   9   3   4 56.9099 8.27226   1
  -9   3  -4 49.8020 7.91371   1
   9  -3  -4 46.8166 7.92479   1
   9  -3  -4 58.1730 9.56200   1
   9  -3  -4 43.6327 7.01470   2
   9   3   4 44.7343 7.50512   2
  11   3  -4 67.2603 9.61456   1
 -11   3   4 76.7370 13.7751   2
  11  -3   4 70.9418 12.7719   1
 -11  -3  -4 101.293 8.11334   1
 -11  -3  -4 80.4521 13.4086   2
  11   3  -4 60.0280 9.80041   1
  11   3  -4 78.1509 13.6464   2
 -11   3  -4 80.9869 11.0224   2
  11  -3  -4 64.4824 11.3600   1
 -11  -3   4 76.9198 13.1295   2
  11   3   4 84.8758 10.7213   1
 -11   3  -4 86.0424 10.1107   1
  11  -3  -4 75.2647 9.72406   1
  13   3  -4 169.715 13.6494   1
 -13  -3  -4 181.519 17.3074   2
 -13  -3  -4 160.334 11.8079   1
  13  -3   4 172.089 16.1535   1
 -13   3   4 130.865 18.2297   2
  13   3  -4 143.734 13.0557   1
  13   3   4 171.877 14.2936   1
 -13  -3   4 182.849 17.8286   2
 -13   3  -4 144.841 17.0326   2
  13  -3  -4 134.579 17.0084   1
  15   3  -4 123.569 13.0415   1
 -15  -3  -4 105.630 16.1777   2
  15  -3   4 102.477 18.2010   1
 -15   3   4 110.956 19.8507   2
  15   3   4 85.0227 14.9207   1
 -15  -3   4 94.9646 16.3846   2
 -15   3  -4 104.993 18.3391   2
  15  -3  -4 76.5921 12.2887   1
  17  -3   4 -9.5767 12.8612   1
 -17   3   4 8.01731 15.8522   2
  17   3  -4 4.24104 9.13193   1
 -17  -3  -4 18.5601 14.8970   2
 -17  -3   4 -15.694 16.1530   2
  17  -3  -4 14.4059 11.4243   1
  17   3   4 -5.6849 10.2261   1
 -17   3  -4 7.09149 14.1634   2
 -19   3   4 41.9985 19.2190   2
  19  -3   4 41.3753 17.3242   1
 -19  -3  -4 38.9132 18.1301   2
  19  -3  -4 36.9595 15.4698   1
 -19   3  -4 35.3079 16.4806   2
 -19  -3   4 82.8574 20.1652   2
 -21  -3  -4 9.25998 22.0583   2
 -21   3   4 44.5830 25.5581   2
 -21  -3   4 34.8566 23.6422   2
 -21   3  -4 19.5979 20.7550   2
   0   4   4 6.64772 3.12030   2
   0  -4   4 2.82213 2.21221   2
   0   4  -4 6.58734 2.76848   1
   0  -4  -4 4.56813 3.16522   2
   0   4   4 2.84188 3.27399   1
   0  -4   4 6.79880 3.06378   1
   0  -4  -4 7.09509 2.82495   1
   2  -4   4 1538.38 68.2099   1
  -2  -4  -4 1552.34 67.3096   1
   2  -4   4 1542.00 66.7421   2
  -2  -4  -4 1628.64 67.3374   2
   2   4  -4 1488.70 67.4685   1
  -2   4   4 1539.75 67.3751   2
   2  -4  -4 1559.39 67.0835   2
  -2  -4   4 1493.40 67.2139   1
  -2  -4   4 1471.65 66.7163   2
   2  -4  -4 1572.99 67.7392   1
  -2   4  -4 1566.32 66.9201   2
   2   4   4 1496.61 67.2441   1
  -2   4  -4 1593.94 67.5564   1
   4  -4   4 1524.55 70.5741   2
  -4  -4  -4 1464.86 70.4540   1
   4   4  -4 1402.75 70.2386   1
  -4  -4  -4 1613.65 70.1387   2
  -4   4   4 1654.91 70.3796   2
   4  -4   4 1621.78 70.7609   1
   4  -4  -4 1715.23 70.8470   1
  -4   4  -4 1632.64 69.9926   2
  -4   4  -4 1677.57 70.4396   1
  -4  -4   4 1571.77 69.7810   1
  -4  -4   4 1645.22 69.9774   2
   4  -4  -4 1707.05 70.1043   2
   4   4   4 1623.00 69.9418   1
   6  -4   4 213.904 13.6706   1
  -6   4   4 208.898 13.2020   2
   6   4  -4 228.384 12.0926   2
  -6  -4  -4 219.919 11.2096   1
  -6  -4  -4 220.339 13.6935   2
   6  -4   4 230.627 12.3256   2
   6  -4  -4 208.572 13.9897   1
  -6  -4   4 224.941 11.5771   1
   6  -4  -4 211.489 12.0278   2
   6  -4  -4 206.245 12.8658   1
   6   4   4 207.746 11.8462   1
  -6  -4   4 215.721 13.2621   2
   6   4   4 213.287 12.1773   2
  -6   4  -4 216.439 12.8965   2
  -6   4  -4 215.801 12.2946   1
  -8   4   4 932.122 43.3521   2
   8  -4   4 973.327 42.8641   2
   8  -4   4 908.686 43.3620   1
  -8  -4  -4 971.520 41.4236   1
  -8  -4  -4 948.815 43.3153   2
   8   4  -4 960.254 41.5188   1
   8   4  -4 958.778 42.7445   2
  -8   4  -4 965.982 43.2143   2
  -8   4  -4 866.261 42.3349   1
   8  -4  -4 895.982 42.9048   1
   8   4   4 874.027 42.6311   2
  -8  -4   4 913.576 42.9600   2
   8  -4  -4 935.933 43.4375   1
   8   4   4 982.254 41.7880   1
   8  -4  -4 880.897 42.4980   2
  10  -4   4 521.379 27.5474   2
  10  -4   4 564.316 28.6415   1
 -10  -4  -4 565.058 28.7697   2
  10   4  -4 537.248 25.8838   1
 -10   4   4 564.724 28.7369   2
  10   4  -4 580.200 25.6747   1
 -10  -4  -4 573.318 25.3684   1
  10   4  -4 520.938 27.3339   2
  10  -4  -4 514.672 27.1797   2
 -10  -4   4 568.520 28.7194   2
 -10   4  -4 533.860 26.7207   1
 -10   4  -4 586.156 28.5832   2
  10   4   4 534.114 27.7257   1
  10   4   4 506.262 27.5345   2
  10  -4  -4 551.725 28.9067   1
  10  -4  -4 502.136 27.2852   1
 -12  -4  -4 165.361 11.3635   1
  12   4  -4 177.974 12.1197   1
 -12   4   4 151.935 16.6545   2
 -12  -4  -4 157.125 17.5115   2
  12   4  -4 143.989 12.0675   1
  12  -4   4 167.493 16.0161   1
 -12  -4   4 155.939 17.9247   2
 -12   4  -4 173.382 16.5164   2
  12  -4  -4 160.917 16.7374   1
  12   4   4 164.087 13.2925   1
  14  -4   4 807.091 39.9620   1
 -14  -4  -4 734.773 35.6072   1
 -14   4   4 736.084 40.5393   2
  14   4  -4 756.924 36.0733   1
 -14  -4  -4 774.157 40.7308   2
 -14   4  -4 767.309 40.1011   2
  14   4   4 802.372 37.1942   1
  14  -4  -4 764.098 39.9233   1
 -14  -4   4 813.027 40.8915   2
 -16   4   4 270.570 28.4216   2
  16   4  -4 263.165 18.1566   1
 -16  -4  -4 288.511 27.5592   2
  16  -4   4 263.829 24.8935   1
 -16  -4   4 298.902 28.2233   2
 -16   4  -4 252.975 25.3826   2
  16  -4  -4 263.990 24.1798   1
  16   4   4 279.385 19.6249   1
 -18   4   4 83.4077 19.8997   2
  18  -4   4 57.6232 16.3318   1
 -18  -4  -4 63.6029 17.4880   2
  18  -4  -4 48.5586 14.3232   1
 -18  -4   4 57.8602 19.7627   2
 -18   4  -4 51.1769 16.3963   2
 -20   4   4 386.984 38.1859   2
  20  -4   4 430.646 36.3301   1
 -20  -4  -4 396.155 35.6061   2
 -20   4  -4 382.571 34.5039   2
 -20  -4   4 393.585 37.3964   2
  20  -4  -4 422.629 35.9957   1
 -22  -4  -4 67.6911 26.0850   2
 -22   4   4 66.2925 29.5727   2
 -22  -4   4 46.6031 28.2271   2
 -22   4  -4 67.6841 26.0622   2
  -1  -5  -4 539.799 24.8338   1
  -1  -5  -4 532.603 24.9041   2
  -1   5   4 541.253 25.1924   2
   1   5  -4 534.497 24.7848   1
   1  -5   4 533.264 25.8622   1
   1  -5   4 547.917 24.5133   2
  -1  -5   4 505.855 24.8363   1
  -1  -5   4 546.515 24.6866   2
  -1   5  -4 553.467 24.6076   2
   1   5   4 538.650 25.1070   1
   1  -5  -4 544.251 25.1197   1
   1  -5  -4 545.710 24.8203   2
  -1   5  -4 532.188 24.9293   1
   3  -5   4 19.2554 3.61537   2
  -3  -5  -4 22.4734 4.28152   2
  -3   5   4 19.9900 4.50816   2
   3  -5   4 20.1848 4.62989   1
  -3  -5  -4 22.3820 3.23030   1
   3   5  -4 19.8031 3.77153   1
  -3  -5   4 21.4384 4.04382   2
   3   5   4 14.1749 3.76617   1
  -3  -5   4 23.5945 3.62294   1
   3  -5  -4 18.3530 3.82295   1
  -3   5  -4 24.2708 3.91454   2
   3  -5  -4 24.7957 3.73459   2
  -3   5  -4 22.8736 3.54730   1
   5  -5   4 4.76728 4.51796   1
  -5  -5  -4 3.86325 4.94232   2
  -5  -5  -4 2.76781 3.01614   1
   5   5  -4 6.50796 3.57010   1
   5  -5   4 5.82862 3.48608   2
  -5   5   4 2.73143 5.45969   2
   5   5   4 2.94506 3.22842   1
  -5   5  -4 3.88537 5.01090   2
   5  -5  -4 -1.9021 3.77621   1
  -5  -5   4 5.93474 2.82848   1
   5  -5  -4 5.32400 3.67731   2
  -5   5  -4 3.36633 3.29726   1
   7  -5   4 13.4287 5.06563   2
   7   5  -4 2.01481 4.30972   2
  -7  -5  -4 3.76169 6.71721   2
   7  -5   4 8.80666 5.52094   1
  -7  -5  -4 3.78308 3.12950   1
   7   5  -4 4.66309 4.47350   1
  -7   5   4 6.09885 6.04694   2
   7   5   4 13.2640 3.61291   1
   7  -5  -4 13.2090 5.91321   1
  -7  -5   4 11.1019 6.45192   2
  -7   5  -4 7.53650 5.55460   2
  -7  -5   4 5.60660 3.17581   1
  -7   5  -4 4.88127 4.10599   1
   7  -5  -4 4.50928 4.42389   2
   7   5   4 5.30003 4.80030   2
   9   5  -4 259.932 13.9240   1
   9  -5   4 237.630 16.6026   1
   9   5  -4 242.994 14.8378   2
   9  -5   4 230.355 14.9339   2
  -9  -5  -4 270.850 16.9651   2
  -9  -5  -4 251.054 12.6247   1
  -9   5   4 236.482 16.6740   2
  -9   5  -4 217.248 14.2706   1
   9   5   4 212.991 14.8915   2
  -9  -5   4 255.445 16.8606   2
   9   5   4 272.593 13.5412   1
   9  -5  -4 256.174 17.5488   1
  -9   5  -4 243.817 16.4137   2
   9  -5  -4 210.381 14.5673   2
  11   5  -4 -2.8745 4.26167   1
  11  -5   4 -0.4186 7.71515   1
  11   5  -4 3.40938 4.62068   1
 -11  -5  -4 5.68904 9.56807   2
 -11  -5  -4 7.44954 4.04235   1
 -11   5   4 12.2376 8.95756   2
 -11  -5   4 12.7063 9.49643   2
  11   5   4 1.08613 5.44633   1
 -11   5  -4 6.86243 8.22752   2
  11  -5  -4 -10.289 7.85191   1
  13  -5   4 8.32382 9.52513   1
  13   5  -4 16.6485 5.62460   1
 -13  -5  -4 18.7171 11.7115   2
 -13  -5  -4 19.5717 5.39396   1
  13   5  -4 10.1247 5.98131   1
 -13   5   4 20.7081 11.4283   2
  13  -5  -4 12.9476 9.68543   1
  13   5   4 9.74830 6.47125   1
 -13   5  -4 17.8106 10.6896   2
 -13  -5   4 8.44670 11.5662   2
 -15  -5  -4 26.0146 13.4995   2
  15  -5   4 19.7906 11.1248   1
 -15   5   4 -0.3883 14.1647   2
 -15  -5   4 13.4756 14.4771   2
 -15   5  -4 -11.845 12.1486   2
  15   5   4 18.6566 7.28950   1
  15  -5  -4 3.62630 10.8064   1
  17  -5   4 56.8976 14.9174   1
 -17   5   4 81.1060 17.8785   2
 -17  -5  -4 76.2027 17.1907   2
 -17   5  -4 61.6150 16.0191   2
  17  -5  -4 53.4641 14.1734   1
 -17  -5   4 76.3147 19.0321   2
  19  -5   4 -6.5181 19.4739   1
 -19  -5  -4 28.1814 19.0375   2
 -19   5   4 -22.540 19.4731   2
 -19  -5   4 2.59854 20.3828   2
 -19   5  -4 -29.017 17.9006   2
  19  -5  -4 27.9992 24.6331   1
 -21   5   4 30.7429 26.7722   2
  21  -5   4 7.38603 23.1249   1
 -21  -5  -4 -0.0669 23.5191   2
  21  -5  -4 2.25464 20.8043   1
 -21   5  -4 25.3461 23.1281   2
 -21  -5   4 -24.551 25.3350   2
   0   6   4 6536.57 276.127   2
   0  -6   4 6090.10 276.238   1
   0   6  -4 6346.53 275.565   2
   0  -6   4 6663.92 275.623   2
   0  -6  -4 6642.23 276.074   2
   0  -6  -4 6404.11 275.898   1
   0   6  -4 6348.85 275.742   1
   2  -6   4 7.36137 2.92892   2
  -2   6   4 0.41588 3.97053   2
  -2  -6  -4 3.02190 2.49389   1
   2  -6   4 0.98055 3.91250   1
  -2  -6  -4 -0.0670 3.07930   2
   2   6  -4 6.29142 2.73031   1
  -2   6  -4 -0.4931 2.50151   1
   2  -6  -4 5.45342 3.01899   2
   2   6   4 7.54832 3.46715   1
  -2  -6   4 -5.6588 3.18337   2
   2  -6  -4 5.53088 3.07887   1
  -2  -6   4 1.64971 2.97357   1
  -2   6  -4 4.38521 3.21767   2
   4   6  -4 205.371 11.9459   1
  -4   6   4 200.550 13.0072   2
   4  -6   4 210.998 13.4630   1
   4  -6   4 224.490 11.6017   2
  -4  -6  -4 207.385 10.9947   1
  -4  -6  -4 209.120 12.6003   2
   4  -6  -4 224.333 11.9856   2
  -4   6  -4 191.344 13.0972   2
  -4  -6   4 215.449 11.3006   1
  -4   6  -4 219.600 12.1030   1
   4   6   4 215.736 11.8428   1
  -4  -6   4 199.469 12.2071   2
   4  -6  -4 218.183 12.3870   1
  -6  -6  -4 3343.35 142.938   2
   6  -6   4 3320.64 143.173   1
   6  -6   4 3300.84 142.399   2
  -6  -6  -4 3301.59 142.717   1
   6   6  -4 3138.83 141.658   1
  -6   6   4 3292.54 143.131   2
  -6  -6   4 3245.56 141.471   1
   6  -6  -4 3309.07 142.983   1
   6   6   4 3440.30 141.729   1
  -6   6  -4 3189.24 142.618   1
  -6  -6   4 3263.45 142.603   2
   6  -6  -4 3381.65 142.649   2
  -6   6  -4 3246.26 142.719   2
   8   6  -4 46.0866 6.15164   1
   8  -6   4 39.8839 7.41602   1
  -8   6   4 60.6882 10.5324   2
   8   6  -4 43.2212 7.49193   2
  -8  -6  -4 59.4843 8.96749   2
  -8  -6  -4 45.1071 7.78998   1
   8  -6   4 50.3047 8.51204   2
   8  -6  -4 49.4154 6.81017   2
   8  -6  -4 46.8691 8.39353   1
  -8  -6   4 56.6522 8.76424   2
  -8   6  -4 59.5440 7.89939   1
  -8   6  -4 65.6370 9.67459   2
 -10   6   4 714.062 35.8976   2
  10   6  -4 640.561 32.1874   1
 -10  -6  -4 756.526 35.9102   2
  10  -6   4 688.406 34.5062   2
 -10  -6  -4 669.475 32.2226   1
  10  -6   4 719.204 35.6990   1
  10   6  -4 714.469 31.9977   1
 -10   6  -4 710.783 35.4304   2
  10   6   4 756.941 32.5131   1
  10  -6  -4 716.031 36.2277   1
 -10  -6   4 725.592 35.6732   2
 -12  -6  -4 1509.69 65.1701   1
 -12   6   4 1462.03 69.3717   2
  12  -6   4 1483.70 68.8161   1
 -12  -6  -4 1451.76 68.9436   2
  12  -6  -4 1494.36 68.9321   1
  12   6   4 1530.16 65.4015   1
 -12  -6   4 1487.10 69.0851   2
 -12   6  -4 1487.00 68.9854   2
 -14   6   4 -15.352 13.1734   2
 -14  -6  -4 10.0366 13.6299   2
  14  -6   4 5.91067 10.2125   1
 -14  -6   4 14.7976 13.2939   2
  14  -6  -4 -9.9916 9.81008   1
 -14   6  -4 -4.0782 11.9372   2
 -16  -6  -4 429.007 36.4497   2
  16  -6   4 410.699 29.7004   1
 -16   6   4 338.110 41.7903   2
  16  -6  -4 406.040 29.6353   1
 -16   6  -4 357.121 41.5647   2
 -16  -6   4 459.660 39.9216   2
 -18  -6  -4 814.493 46.1446   2
 -18   6   4 765.690 47.9638   2
 -18  -6   4 804.275 47.7302   2
 -18   6  -4 784.602 45.9505   2
  18  -6  -4 853.635 54.0521   1
 -20  -6  -4 18.4089 21.6958   2
  20  -6   4 1.98040 21.0010   1
 -20   6   4 4.16791 24.3389   2
 -20  -6   4 0.15496 23.6711   2
 -20   6  -4 -22.421 21.6672   2
  20  -6  -4 -11.085 17.9093   1
 -22  -6   4 329.853 51.3313   2
   1  -7   4 928.031 43.9562   1
   1  -7   4 979.280 43.4643   2
  -1   7   4 935.824 44.5836   2
  -1  -7  -4 984.991 44.0306   2
   1   7  -4 997.182 43.4820   1
  -1  -7  -4 984.140 43.6235   1
  -1  -7   4 997.226 43.6347   2
  -1  -7   4 928.833 44.0541   1
   1  -7  -4 1011.77 43.9784   2
  -1   7  -4 984.141 43.7089   2
  -1   7  -4 956.792 43.5811   1
   1  -7  -4 1009.64 43.9469   1
   3   7  -4 642.875 28.0971   1
   3  -7   4 635.265 28.3604   2
  -3   7   4 615.344 29.6233   2
  -3  -7  -4 646.346 29.1866   2
  -3  -7  -4 610.291 28.0052   1
   3  -7   4 619.219 29.4851   1
  -3  -7   4 625.140 28.6196   2
  -3  -7   4 610.152 28.1070   1
  -3  -7   4 557.922 28.9248   2
  -3   7  -4 637.960 28.8057   1
   3  -7  -4 636.810 28.8104   2
   3  -7  -4 646.469 29.1444   1
  -3   7  -4 511.407 30.8740   2
  -5  -7  -4 1.72704 5.96963   2
  -5   7   4 -10.915 5.74975   2
   5  -7   4 -2.3729 3.82635   2
   5  -7   4 3.47454 5.36902   1
  -5  -7  -4 -0.5767 2.78887   1
  -5  -7   4 -1.9845 5.18142   2
   5  -7  -4 0.72528 5.32610   1
   5   7   4 2.55478 3.89511   1
  -5  -7   4 5.98193 2.93823   1
  -5   7  -4 -0.1526 5.04635   2
   5  -7  -4 0.01423 4.04111   2
  -5   7  -4 -2.0216 3.61391   1
  -7  -7  -4 199.872 14.1447   2
   7  -7   4 180.288 12.1655   2
  -7   7   4 184.814 14.5013   2
  -7  -7  -4 188.549 11.8439   1
   7   7  -4 192.831 10.3472   1
   7  -7   4 179.350 14.0381   1
   7  -7  -4 177.062 15.7664   1
   7   7   4 216.382 11.2315   1
   7  -7  -4 180.511 12.2284   2
  -7  -7   4 215.361 10.3063   1
  -7   7  -4 158.566 11.9059   1
  -7   7  -4 177.730 13.5989   2
  -7  -7   4 190.692 14.2019   2
   9  -7   4 15.7221 6.97732   1
  -9   7   4 22.9786 8.74454   2
  -9  -7  -4 15.3035 8.93632   2
   9   7  -4 13.9862 3.68945   1
   9  -7   4 14.9610 6.43230   2
  -9  -7  -4 10.1653 3.81816   1
  -9  -7   4 2.83062 8.66008   2
  -9   7  -4 25.5683 8.34258   2
   9  -7  -4 12.1678 8.15180   1
   9  -7  -4 9.71935 6.42856   2
 -11   7   4 351.077 23.4494   2
 -11  -7  -4 322.048 17.0001   1
  11  -7   4 349.528 22.7966   1
 -11  -7  -4 349.576 23.3977   2
 -11  -7   4 346.369 23.4169   2
  11  -7  -4 339.818 23.9024   1
  11   7   4 367.424 17.5742   1
 -11   7  -4 355.277 22.4722   2
  13  -7   4 10.5033 10.0524   1
 -13  -7  -4 3.50755 11.7931   2
 -13   7   4 28.6346 12.1399   2
 -13   7  -4 25.7979 10.7005   2
  13  -7  -4 3.22969 9.97760   1
 -13  -7   4 28.1684 13.1548   2
 -15  -7  -4 22.6055 15.9367   2
  15  -7   4 -1.4517 12.2355   1
 -15   7   4 29.8379 15.9784   2
 -15   7  -4 18.8234 12.8933   2
 -15  -7   4 16.7389 15.3260   2
  15  -7  -4 5.45756 11.9702   1
 -17   7   4 59.3264 19.2829   2
 -17  -7  -4 57.6823 17.8586   2
  17  -7   4 45.9170 18.1367   1
  17  -7  -4 60.3594 17.1759   1
 -17   7  -4 24.1821 16.2094   2
 -17  -7   4 60.9580 19.0837   2
 -19  -7  -4 0.51585 19.4890   2
 -19   7   4 27.0039 22.7156   2
  19  -7   4 3.45532 18.6546   1
 -19  -7   4 31.6126 20.9626   2
 -19   7  -4 2.08446 19.2225   2
  19  -7  -4 8.98224 16.4951   1
 -21   7   4 15.4115 28.5435   2
 -21  -7  -4 46.2065 25.4088   2
  21  -7   4 52.3530 25.4413   1
 -21  -7   4 12.7675 27.7919   2
  21  -7  -4 19.3312 22.0451   1
 -21   7  -4 -3.7039 25.3305   2
   0   8  -4 2464.94 105.251   1
   0   8   4 2431.03 106.204   2
   0  -8   4 2524.25 105.548   2
   0  -8   4 2357.61 105.499   1
   0   8  -4 2164.42 106.316   2
   0  -8  -4 2532.17 106.003   2
   0  -8  -4 2491.30 105.523   1
   2   8  -4 2818.36 118.327   1
  -2   8   4 2660.75 119.500   2
   2  -8   4 2795.50 118.704   2
   2  -8   4 2676.44 119.047   1
  -2  -8  -4 2799.44 118.535   1
  -2  -8  -4 2724.61 119.231   2
   2  -8  -4 2754.50 119.050   2
  -2  -8   4 2758.75 118.899   2
  -2  -8   4 2554.79 118.818   1
   2  -8  -4 2786.83 119.183   1
   2  -8  -4 2708.19 118.911   1
  -2   8  -4 2790.59 118.801   1
  -2   8  -4 2733.77 119.088   2
   4  -8   4 2338.05 102.153   1
   4  -8   4 2358.72 101.388   2
   4   8  -4 2439.23 100.784   1
  -4  -8  -4 2278.71 100.720   1
  -4  -8  -4 2353.78 102.142   2
  -4   8   4 2293.46 102.425   2
  -4  -8  -4 2478.67 102.349   2
  -4   8  -4 2266.08 101.608   1
  -4  -8   4 2249.01 100.710   1
   4  -8  -4 2387.84 101.808   2
  -4  -8   4 2333.69 101.665   2
   4  -8  -4 2299.01 102.015   1
  -4  -8   4 2200.41 101.473   2
  -4   8  -4 2302.91 101.884   2
   6   8  -4 294.208 15.7501   1
  -6  -8  -4 323.587 18.0558   2
   6  -8   4 309.739 18.1862   1
   6  -8   4 295.626 16.6856   2
  -6  -8  -4 291.001 15.1207   1
  -6   8   4 310.644 18.1735   2
  -6  -8   4 312.477 17.5442   2
   6  -8  -4 296.359 16.6227   2
   6  -8  -4 303.334 19.2984   1
  -6   8  -4 316.232 17.6796   2
  -6  -8   4 327.033 14.8310   1
  -6   8  -4 276.354 16.3772   1
   8  -8   4 2076.67 90.8848   1
  -8  -8  -4 2054.04 90.6540   2
  -8   8   4 2048.37 91.0561   2
  -8  -8  -4 1920.19 88.0073   1
   8  -8   4 1918.73 89.6150   2
   8   8  -4 2052.44 87.9255   1
  -8  -8   4 2040.28 90.4413   2
   8  -8  -4 1916.72 89.7383   2
   8  -8  -4 2134.41 91.1539   1
  -8   8  -4 2133.52 91.8510   1
  -8   8  -4 2080.86 90.6263   2
  10  -8   4 1660.48 75.8806   1
 -10  -8  -4 1676.50 75.8161   2
 -10   8   4 1658.31 76.1813   2
 -10   8  -4 1605.45 75.4202   2
 -10  -8   4 1639.01 75.5582   2
  10  -8  -4 1725.46 76.3307   1
  12  -8   4 177.107 18.6762   1
 -12  -8  -4 207.983 19.0987   2
 -12   8   4 206.809 20.5923   2
  12  -8  -4 175.772 20.8355   1
 -12  -8   4 199.941 20.1658   2
 -12   8  -4 221.079 18.6253   2
  14  -8   4 1011.12 49.6789   1
 -14   8   4 981.680 51.0852   2
 -14  -8  -4 943.790 50.1383   2
  14  -8  -4 995.945 50.1870   1
 -14  -8   4 965.853 50.5991   2
 -14   8  -4 980.921 49.9321   2
 -16  -8  -4 230.533 26.5031   2
 -16   8   4 254.581 28.2618   2
  16  -8   4 227.425 28.4448   1
 -16   8  -4 197.533 25.5817   2
  16  -8  -4 264.151 27.9672   1
 -16  -8   4 269.556 27.8642   2
  18  -8   4 261.130 30.3522   1
 -18  -8  -4 285.551 31.1054   2
 -18   8   4 304.174 33.6478   2
  18  -8  -4 238.715 28.7495   1
 -18   8  -4 201.479 29.6914   2
 -18  -8   4 244.419 32.0487   2
  20  -8   4 456.069 41.6610   1
 -20   8   4 460.266 45.7298   2
 -20  -8  -4 403.613 39.5359   2
 -20   8  -4 421.660 40.9295   2
 -20  -8   4 512.602 42.4921   2
  20  -8  -4 440.074 38.5953   1
  22  -8   4 139.832 35.0071   1
   1   9  -4 43.0487 5.87379   1
  -1  -9  -4 37.3533 6.43131   2
   1  -9   4 41.9278 5.87516   1
  -1  -9  -4 36.2754 4.70593   1
   1  -9   4 43.7113 6.20452   2
  -1   9   4 31.7614 7.12149   2
   1  -9  -4 43.9851 6.84678   2
  -1  -9   4 40.7073 6.87472   2
   1  -9  -4 32.5741 4.85644   1
   1  -9  -4 42.6709 6.11405   1
  -1   9  -4 46.6536 6.38490   1
  -1  -9   4 44.1614 7.05486   1
  -1   9  -4 43.8039 6.43318   2
  -3  -9  -4 126.221 8.39611   1
  -3  -9  -4 112.590 9.51822   2
  -3   9   4 125.887 12.2759   2
   3   9  -4 129.658 8.27481   1
   3  -9   4 122.044 9.09683   2
   3  -9   4 118.281 11.0708   1
  -3  -9   4 114.467 9.50758   2
  -3  -9   4 114.195 9.85882   1
  -3   9  -4 123.308 10.9470   2
  -3   9  -4 116.201 9.17368   1
   3  -9  -4 131.477 11.7105   1
   3  -9  -4 108.850 9.31717   2
   5  -9   4 1.41677 4.92982   2
  -5  -9  -4 0.38935 6.67282   2
  -5  -9  -4 5.69981 3.08805   1
  -5   9   4 1.97236 6.79925   2
   5   9  -4 -1.0099 3.06265   1
   5  -9   4 11.9936 5.61171   1
  -5  -9  -4 6.94600 5.85909   2
  -5   9  -4 7.86162 5.70750   2
   5  -9  -4 2.83567 5.10206   2
  -5   9  -4 10.3369 4.10589   1
   5  -9  -4 3.72782 6.38554   1
  -5  -9   4 -7.2172 5.33126   2
  -5  -9   4 2.24126 6.35338   2
  -5  -9   4 5.33482 3.03657   1
  -7   9   4 97.5661 12.9345   2
   7  -9   4 112.930 12.7056   1
  -7  -9  -4 106.438 12.5635   2
   7  -9   4 90.9196 10.1026   2
   7   9  -4 110.326 7.51420   1
  -7   9  -4 97.2174 10.9598   1
   7  -9  -4 91.6384 10.2651   2
  -7  -9   4 117.202 12.4204   2
  -7  -9   4 126.847 7.11052   1
  -7   9  -4 86.8174 12.3388   2
   7  -9  -4 109.585 14.4240   1
   9  -9   4 78.6354 13.4995   1
  -9  -9  -4 49.4492 11.4107   2
  -9   9   4 67.0508 11.9366   2
  -9  -9   4 63.2233 11.1752   2
  -9   9  -4 79.8340 11.4241   2
   9  -9  -4 61.5411 10.4593   1
 -11   9   4 5.91633 11.3991   2
 -11  -9  -4 4.46968 10.7063   2
  11  -9   4 2.81650 8.21775   1
 -11   9  -4 4.51732 9.98164   2
  11  -9  -4 -6.7546 9.49931   1
 -11  -9   4 -5.6079 10.8092   2
 -13   9   4 -17.441 13.6726   2
 -13  -9  -4 7.93004 12.9583   2
  13  -9   4 7.04108 10.9056   1
 -13   9  -4 -11.710 11.6696   2
  13  -9  -4 -11.754 11.3123   1
 -13  -9   4 18.9095 13.4058   2
 -15   9   4 17.8709 23.9483   2
  15  -9   4 29.5076 13.0657   1
 -15  -9  -4 -15.331 17.9556   2
 -15  -9   4 18.3887 18.7776   2
  15  -9  -4 6.09146 12.7597   1
 -15   9  -4 35.8817 17.7172   2
  17  -9   4 25.0951 15.6021   1
 -17   9   4 6.24671 20.6479   2
 -17  -9  -4 35.4383 18.4352   2
  17  -9  -4 1.38724 14.5231   1
 -17  -9   4 27.1182 18.6009   2
 -17   9  -4 41.6453 17.6684   2
 -19  -9  -4 13.2504 22.3055   2
 -19   9   4 65.3253 25.0797   2
  19  -9   4 -18.384 19.2930   1
 -19  -9   4 29.3433 23.6539   2
  19  -9  -4 8.48886 17.7266   1
 -19   9  -4 -20.139 21.8034   2
 -21   9   4 -9.6423 30.9832   2
 -21  -9  -4 3.80392 27.4462   2
  21  -9   4 6.13856 26.5706   1
  21  -9  -4 -33.286 23.3020   1
 -21  -9   4 43.4048 28.3776   2
 -21   9  -4 -7.3240 28.3094   2
   0 -10  -4 778.319 36.5457   1
   0 -10  -4 769.663 36.8780   2
   0  10   4 779.918 37.6004   2
   0  10  -4 756.244 36.6910   2
   0 -10   4 799.564 36.4628   2
   0 -10   4 768.040 36.3262   1
   0  10  -4 814.986 35.8933   1
   0 -10  -4 806.991 36.3170   1
   2 -10   4 1563.21 70.4051   1
  -2 -10  -4 1650.75 69.5635   1
  -2  10   4 1560.25 71.1271   2
   2  10  -4 1664.76 69.3531   1
   2 -10   4 1611.88 70.1675   2
  -2 -10  -4 1546.84 70.6024   2
  -2 -10   4 1608.81 70.3729   2
  -2  10  -4 1541.69 69.7897   1
   2 -10  -4 1520.45 70.2101   1
   2 -10  -4 1574.56 70.4160   2
   2 -10  -4 1538.31 70.2229   1
  -2 -10   4 1550.59 69.5730   1
  -2  10  -4 1577.39 70.4986   2
  -4 -10  -4 1734.97 76.0975   1
   4 -10   4 1743.24 77.8313   1
  -4  10   4 1763.50 78.4229   2
  -4 -10  -4 1744.50 77.8775   2
   4 -10   4 1759.94 77.1260   2
   4  10  -4 1846.74 76.0756   1
   4 -10  -4 1752.46 77.4335   2
   4 -10  -4 1796.38 78.0666   1
  -4  10  -4 1667.04 76.9456   1
  -4 -10   4 1706.66 77.4294   2
  -4  10  -4 1773.98 77.8411   2
  -4 -10   4 1734.97 77.4615   2
  -4 -10   4 1616.88 77.0789   1
   6 -10   4 334.611 20.0091   1
  -6  10   4 342.646 20.3711   2
  -6 -10  -4 328.101 18.7711   2
   6 -10   4 306.454 17.7576   2
   6  10  -4 316.978 16.2037   1
  -6 -10  -4 331.703 15.8091   1
  -6 -10  -4 328.274 19.8302   2
   6 -10  -4 351.466 20.9945   1
  -6 -10   4 298.114 18.3554   2
  -6  10  -4 311.861 19.0032   1
   6 -10  -4 320.757 17.9942   2
  -6  10  -4 317.274 19.4790   2
  -6 -10   4 330.100 15.8005   1
  -6 -10   4 325.740 19.4478   2
  -8 -10  -4 1878.26 82.0701   2
   8 -10   4 1732.51 82.2693   2
  -8  10   4 1791.37 82.4125   2
   8 -10   4 1880.92 82.4348   1
  -8 -10  -4 1745.62 78.6658   1
  -8  10  -4 1809.09 81.9817   2
   8 -10  -4 1863.47 82.4025   1
  -8 -10   4 1822.50 81.6520   2
 -10 -10  -4 740.579 37.8334   2
 -10  10   4 717.239 38.3813   2
  10 -10   4 732.635 37.7955   1
 -10  10  -4 712.100 37.5262   2
 -10 -10   4 717.097 37.6394   2
  10 -10  -4 723.230 38.6882   1
  12 -10   4 42.2498 10.7707   1
 -12  10   4 64.6521 14.7471   2
 -12 -10  -4 74.6669 14.3279   2
 -12 -10   4 67.8677 13.9061   2
  12 -10  -4 49.4324 12.6377   1
 -12  10  -4 87.5311 13.8565   2
 -14  10   4 1002.56 55.9908   2
  14 -10   4 1092.31 52.9671   1
 -14 -10  -4 1003.09 53.9023   2
 -14  10  -4 1014.45 53.2959   2
  14 -10  -4 1059.92 53.1273   1
 -14 -10   4 986.751 52.9463   2
  16 -10   4 290.348 28.2107   1
 -16  10   4 288.267 31.2371   2
 -16 -10  -4 255.847 29.2366   2
 -16  10  -4 255.603 28.8504   2
  16 -10  -4 255.650 28.3894   1
 -16 -10   4 246.697 29.0518   2
  18 -10   4 306.374 33.0765   1
 -18  10   4 352.876 38.0892   2
 -18 -10  -4 283.328 34.5653   2
  18 -10  -4 337.542 32.3724   1
 -18  10  -4 316.129 34.2629   2
 -18 -10   4 331.143 35.7923   2
  20 -10   4 229.425 39.3763   1
 -20 -10  -4 285.947 38.7805   2
 -20  10   4 277.823 43.8698   2
 -20 -10   4 229.328 40.6031   2
  20 -10  -4 243.143 37.6953   1
 -20  10  -4 248.595 31.1309   2
  22 -10   4 48.8394 37.0496   1
  22 -10  -4 41.5594 31.1071   1
  -1 -11  -4 133.448 11.5436   1
   1 -11   4 137.862 11.8956   1
  -1  11   4 140.091 13.0460   2
  -1 -11  -4 121.376 10.7566   2
   1 -11   4 136.509 10.9242   2
   1  11  -4 144.282 9.77664   1
  -1 -11  -4 134.292 10.0006   1
   1 -11  -4 136.474 10.9226   2
  -1  11  -4 153.943 11.8775   2
  -1 -11   4 132.222 11.2789   2
   1 -11  -4 138.034 12.6397   1
  -1 -11   4 155.808 10.8660   1
  -1  11  -4 138.880 10.1341   1
   1 -11  -4 136.438 10.8439   1
  -3 -11  -4 6.90132 5.98708   2
   3  11  -4 3.09363 3.63442   1
   3 -11   4 1.02708 5.47404   1
  -3 -11  -4 1.86281 5.01796   1
  -3  11   4 -2.4390 7.13672   2
   3 -11   4 0.36951 5.79936   2
  -3 -11  -4 8.43021 3.79904   1
  -3 -11   4 9.32990 6.03750   2
  -3  11  -4 3.33608 4.36672   1
   3 -11  -4 -3.7822 5.68287   2
  -3 -11   4 5.59163 4.31476   1
  -3  11  -4 11.9463 6.53054   2
   3 -11  -4 13.9962 6.84217   1
  -5  11   4 201.025 16.3644   2
  -5 -11  -4 176.832 14.0018   2
   5 -11   4 181.337 13.0350   2
   5 -11   4 195.627 15.1751   1
  -5 -11  -4 194.018 15.4673   2
   5  11  -4 214.606 11.2671   1
  -5 -11  -4 199.812 12.2634   1
  -5 -11  -4 178.191 10.8697   1
   5 -11  -4 196.112 13.6178   2
   5 -11  -4 206.466 16.6060   1
  -5  11  -4 179.202 15.3140   1
  -5 -11   4 205.041 15.0591   2
  -5  11  -4 180.205 14.8832   2
  -5 -11   4 194.400 13.6559   2
  -7 -11  -4 19.9811 4.09935   1
   7 -11   4 25.9357 8.29168   1
   7 -11   4 14.4595 7.66574   2
  -7 -11  -4 36.7683 9.90392   2
   7  11  -4 27.0629 4.30688   1
  -7  11   4 18.3847 9.77675   2
  -7 -11   4 33.0076 9.40265   2
  -7  11  -4 15.7007 9.14466   2
  -7 -11   4 34.2837 5.38034   1
   7 -11  -4 19.3425 8.44061   1
   9 -11   4 -8.7942 8.37074   1
  -9 -11  -4 3.74239 9.64885   2
  -9  11   4 -9.5224 9.95803   2
   9 -11  -4 -5.9279 9.56875   1
  -9  11  -4 -6.1985 9.37584   2
  -9 -11   4 10.4656 9.72720   2
  11 -11   4 -0.3743 9.66231   1
 -11  11   4 14.0704 11.8678   2
 -11 -11  -4 10.2140 11.9871   2
 -11 -11   4 8.94267 12.4923   2
  11 -11  -4 -13.869 11.3476   1
 -13 -11  -4 2.13972 14.2276   2
  13 -11   4 20.6089 11.7274   1
 -13  11   4 17.3282 15.2817   2
 -13 -11   4 25.7628 15.3578   2
  13 -11  -4 23.9729 12.4967   1
 -13  11  -4 23.7434 14.4823   2
 -15  11   4 108.430 20.3686   2
 -15 -11  -4 162.975 24.9486   2
  15 -11   4 98.0566 16.6988   1
  15 -11  -4 95.3827 16.2607   1
 -15 -11   4 118.929 19.3936   2
 -15  11  -4 95.5578 19.0962   2
  17 -11   4 26.7812 16.5866   1
 -17  11   4 52.1823 21.9528   2
 -17 -11  -4 63.6434 20.5290   2
 -17  11  -4 10.9974 19.3705   2
  17 -11  -4 28.9219 15.5784   1
 -17 -11   4 24.7017 19.9482   2
 -19 -11  -4 15.1288 24.1457   2
  19 -11   4 21.9948 21.9319   1
 -19  11   4 1.40840 26.4256   2
 -19 -11   4 74.6866 25.8323   2
 -19  11  -4 62.9672 24.3656   2
  19 -11  -4 21.1893 20.0656   1
  21 -11   4 48.2605 29.1999   1
  21 -11  -4 1.84530 25.7400   1
   0 -12  -4 3364.36 154.735   2
   0  12   4 3625.33 155.448   2
   0  12  -4 3571.87 154.697   2
   0 -12   4 3486.00 154.405   2
   0  12  -4 3552.26 153.570   1
   0 -12  -4 3590.44 154.132   1
   0 -12  -4 3602.26 153.924   1
   0 -12   4 3574.99 154.078   1
  -2 -12  -4 15.8316 4.49614   1
  -2 -12  -4 5.04495 5.96015   2
  -2  12   4 13.9654 8.07984   2
  -2 -12  -4 21.0343 5.82024   1
   2 -12   4 26.0083 6.15764   2
   2  12  -4 17.5130 4.29957   1
   2 -12   4 15.9803 6.31241   1
   2 -12  -4 6.47121 6.94690   1
  -2 -12   4 13.5330 5.11941   1
   2 -12  -4 13.3039 6.34400   2
  -2  12  -4 17.5524 4.81851   1
  -2 -12   4 13.7221 6.19634   2
  -2  12  -4 19.2773 7.07063   2
  -4 -12  -4 55.5519 8.96561   1
   4 -12   4 56.7852 9.76949   2
  -4 -12  -4 68.8157 7.39211   1
  -4 -12  -4 53.2599 7.99103   2
   4 -12   4 54.7714 8.35770   1
  -4  12   4 65.9785 10.6634   2
   4  12  -4 59.9416 7.51668   1
  -4  12  -4 66.5786 11.2235   2
  -4 -12   4 63.5310 8.26198   2
   4 -12  -4 52.6999 7.79573   2
   4 -12  -4 63.0886 9.41073   1
  -4  12  -4 41.7256 9.37876   1
  -4 -12   4 61.5162 8.35889   1
  -4 -12   4 68.3683 11.9615   2
  -6 -12  -4 1411.80 63.2926   1
  -6  12   4 1447.34 67.3480   2
  -6 -12  -4 1490.38 66.6064   2
   6  12  -4 1481.12 63.2328   1
   6 -12   4 1495.86 66.5837   1
   6 -12   4 1348.90 65.6614   2
  -6 -12  -4 1541.24 64.6145   1
  -6 -12   4 1270.46 65.5658   2
   6 -12  -4 1455.07 66.5479   1
  -6  12  -4 1459.73 66.5456   2
  -6 -12   4 1486.51 66.2808   2
  -6 -12   4 1437.83 63.3147   1
   8 -12   4 2.81823 7.97598   1
  -8 -12  -4 5.90365 9.73075   2
  -8  12   4 1.55161 10.3690   2
  -8 -12  -4 3.29406 4.11975   1
   8 -12  -4 12.9424 9.01876   1
  -8 -12   4 8.88620 9.37052   2
  -8  12  -4 -16.150 8.93252   2
  10 -12   4 396.512 25.6480   1
 -10  12   4 361.949 26.6225   2
 -10 -12  -4 435.823 26.5290   2
 -10  12  -4 383.523 25.0297   2
  10 -12  -4 355.170 27.5136   1
 -10 -12   4 387.489 26.3174   2
 -12  12   4 1111.19 58.7020   2
 -12 -12  -4 1168.53 58.0666   2
  12 -12   4 1231.26 58.0386   1
 -12 -12   4 1157.29 58.0283   2
 -12  12  -4 1126.61 57.5900   2
  12 -12  -4 1194.47 58.7013   1
 -14  12   4 7.14621 16.9799   2
 -14 -12  -4 19.5104 15.2408   2
  14 -12  -4 -20.759 13.5896   1
 -14  12  -4 -12.331 16.9774   2
 -14 -12   4 39.5536 23.1860   2
 -16  12   4 155.958 22.9248   2
 -16 -12  -4 109.596 20.8756   2
  16 -12   4 130.577 19.2010   1
  16 -12  -4 98.5970 18.5100   1
 -16  12  -4 121.842 20.6894   2
 -16 -12   4 136.738 21.4487   2
  18 -12   4 599.927 45.3859   1
 -18  12   4 603.048 46.8757   2
 -18 -12  -4 645.154 46.4688   2
 -18  12  -4 660.728 46.3165   2
 -18 -12   4 554.205 46.1939   2
  18 -12  -4 677.159 43.6775   1
 -20  12   4 37.3517 32.0198   2
 -20 -12  -4 14.5104 29.5359   2
  20 -12   4 -25.058 25.5801   1
 -20 -12   4 86.0066 30.0048   2
 -20  12  -4 -1.4969 29.1254   2
  20 -12  -4 20.9871 23.8476   1
   1 -13   4 106.743 12.0474   1
  -1 -13  -4 98.2595 11.8209   2
  -1  13   4 140.895 14.1798   2
   1  13  -4 116.697 10.3319   1
  -1 -13  -4 115.486 11.8181   1
   1 -13   4 103.059 11.0666   2
  -1 -13  -4 115.598 10.4767   1
  -1 -13   4 106.264 10.9367   1
   1 -13  -4 118.196 10.8558   1
  -1  13  -4 102.566 10.2390   1
   1 -13  -4 89.0158 12.9158   1
  -1 -13   4 93.8074 11.5976   2
  -1  13  -4 116.625 12.3554   2
   1 -13  -4 127.036 11.7909   2
   3 -13   4 98.8342 12.3248   1
  -3  13   4 108.205 13.9371   2
   3  13  -4 112.059 9.42506   1
  -3 -13  -4 109.472 10.5033   1
  -3 -13  -4 90.6675 9.45811   1
   3 -13   4 84.4563 11.3951   2
   3 -13  -4 84.1707 14.1254   1
  -3 -13   4 92.0697 10.0582   1
  -3 -13   4 84.9078 11.3118   2
  -3  13  -4 111.043 12.5101   2
  -5 -13  -4 2.41719 8.81308   2
  -5 -13  -4 7.01901 4.23526   1
   5  13  -4 10.2012 4.96665   1
  -5 -13  -4 7.96384 5.08116   1
   5 -13   4 0.68272 7.01980   1
  -5  13   4 -5.4154 10.0547   2
   5 -13  -4 0.49043 8.05302   1
  -5 -13   4 6.95350 4.79091   1
  -5 -13   4 5.72031 8.50035   2
  -5  13  -4 5.86290 8.17852   2
   7 -13   4 181.943 17.3210   1
  -7 -13  -4 189.632 11.5947   1
   7  13  -4 191.931 11.8938   1
  -7 -13  -4 189.286 11.4508   1
  -7  13   4 197.819 19.5685   2
  -7 -13  -4 221.671 18.5704   2
  -7 -13   4 202.934 10.7687   1
   7 -13  -4 208.009 19.8090   1
  -7  13  -4 167.790 17.2531   2
  -7 -13   4 209.725 17.9514   2
   9 -13   4 48.1888 10.8221   1
  -9  13   4 50.3888 13.1006   2
  -9 -13  -4 58.7514 12.1646   2
   9 -13  -4 29.2119 12.0287   1
  -9 -13   4 51.4062 12.0667   2
  -9  13  -4 58.2109 12.2965   2
  11 -13   4 4.35295 10.7701   1
 -11 -13  -4 -7.7320 14.2747   2
 -11  13   4 -6.3268 14.4878   2
 -11  13  -4 1.88277 12.2788   2
  11 -13  -4 -22.314 12.1853   1
 -11 -13   4 -1.7383 13.2145   2
 -13 -13  -4 25.1478 16.0081   2
 -13  13   4 25.8843 16.0554   2
  13 -13   4 16.9406 12.7528   1
 -13  13  -4 38.6679 17.7848   2
  13 -13  -4 14.2732 13.8203   1
 -13 -13   4 36.4857 18.5676   2
 -15 -13  -4 -16.821 18.0243   2
  15 -13   4 23.6344 15.5880   1
 -15  13   4 6.22625 19.3496   2
 -15 -13   4 -18.350 18.1071   2
  15 -13  -4 -23.583 14.5956   1
 -15  13  -4 13.9289 17.2613   2
  17 -13   4 242.597 33.4777   1
 -17  13   4 203.589 29.6107   2
 -17 -13  -4 237.877 34.2085   2
  17 -13  -4 257.398 31.1094   1
 -17 -13   4 222.915 34.3088   2
 -17  13  -4 193.534 26.6542   2
  19 -13   4 -41.748 23.4367   1
 -19  13   4 -9.0356 27.6955   2
 -19 -13  -4 37.7118 27.1796   2
 -19  13  -4 -2.7841 27.1897   2
 -19 -13   4 -41.789 27.4550   2
  19 -13  -4 -6.5331 22.4820   1
   0 -14   4 62.7564 10.3798   1
   0 -14   4 61.1881 8.96598   2
   0  14  -4 60.3562 9.52029   1
   0  14   4 72.8271 11.1158   2
   0 -14  -4 44.9163 6.95269   1
   0 -14  -4 63.0225 8.43745   1
  -2 -14  -4 1084.28 48.5599   1
   2 -14   4 1084.50 49.5855   1
   2  14  -4 1072.23 48.0276   1
  -2 -14  -4 1039.46 48.2283   1
   2 -14   4 1002.21 50.0768   2
  -2  14   4 1063.62 51.1953   2
  -2 -14   4 1005.24 50.1892   2
   2 -14  -4 1077.95 49.8132   1
  -2  14  -4 1060.01 50.0814   2
  -2 -14   4 1086.56 48.6002   1
  -4 -14  -4 822.672 37.6718   1
   4  14  -4 854.709 37.4834   1
   4 -14   4 806.299 40.0148   1
  -4  14   4 806.876 41.5872   2
  -4 -14  -4 827.577 37.9111   1
  -4 -14   4 829.279 40.6244   2
  -4  14  -4 784.719 40.3836   2
   4 -14  -4 779.436 40.6217   1
  -4 -14   4 813.144 37.9576   1
  -6 -14  -4 82.7370 9.63239   1
  -6 -14  -4 58.6342 8.35468   1
  -6  14   4 67.0420 13.3857   2
   6 -14   4 77.8208 10.9667   1
   6  14  -4 95.8883 9.02780   1
  -6 -14  -4 72.2421 11.8552   2
   6 -14  -4 67.4636 11.3915   1
  -6 -14   4 89.6577 15.0460   2
  -6 -14   4 79.3107 9.14553   1
  -6  14  -4 87.8513 12.9622   2
   8 -14   4 889.822 43.5493   1
  -8  14   4 815.874 44.6461   2
  -8 -14  -4 877.020 43.9655   2
  -8  14  -4 854.227 43.5537   2
  -8 -14   4 829.152 43.1341   2
   8 -14  -4 854.515 44.9821   1
 -10  14   4 336.728 27.9130   2
  10 -14   4 388.674 26.1873   1
 -10 -14  -4 383.241 28.0212   2
 -10  14  -4 331.569 26.3712   2
 -10 -14   4 341.212 27.0502   2
  10 -14  -4 311.221 29.3039   1
  12 -14   4 45.0466 14.2050   1
 -12  14  -4 54.0744 16.9113   2
  12 -14  -4 63.1360 15.6617   1
 -12 -14   4 57.9840 16.9803   2
 -14 -14  -4 574.615 37.5152   2
  14 -14   4 573.414 37.2344   1
 -14  14   4 495.587 39.9516   2
 -14 -14   4 536.860 37.7229   2
  14 -14  -4 570.110 38.1821   1
 -14  14  -4 545.455 37.9266   2
  16 -14   4 264.933 32.2195   1
 -16  14   4 202.612 27.2609   2
 -16 -14  -4 182.024 31.1771   2
 -16 -14   4 220.944 33.0656   2
 -16  14  -4 208.817 33.5767   2
  16 -14  -4 176.459 22.4308   1
  18 -14   4 66.0309 23.3595   1
 -18  14   4 34.1590 27.8132   2
 -18 -14  -4 57.6702 26.7482   2
 -18  14  -4 47.7547 25.5405   2
 -18 -14   4 104.857 27.1384   2
  18 -14  -4 44.5267 20.1888   1
  -1  15   4 17.2845 10.8268   2
  -1 -15  -4 29.7288 6.78844   1
   1 -15   4 32.7312 7.34037   1
   1  15  -4 21.5541 6.16020   1
  -1 -15  -4 13.8325 6.44115   1
  -1  15  -4 33.0000 8.50210   2
   1 -15  -4 21.9920 7.83502   1
  -1 -15   4 25.0717 6.34903   1
  -3 -15  -4 30.5711 7.20163   1
  -3 -15  -4 33.0774 6.39746   1
  -3  15   4 36.7820 11.3197   2
   3 -15   4 45.6713 8.92893   1
   3  15  -4 61.5261 9.59047   1
   3 -15  -4 30.0616 9.49822   1
  -3 -15   4 40.8080 6.80697   1
  -5  15   4 28.9940 11.2252   2
  -5 -15  -4 27.6279 6.49065   1
  -5 -15  -4 37.5503 10.9199   2
   5  15  -4 36.2060 5.80127   1
   5 -15   4 39.0432 9.06310   1
  -5 -15  -4 31.0672 5.79618   1
  -5 -15   4 25.4745 5.85018   1
   5 -15  -4 17.6381 9.74850   1
  -5  15  -4 36.4751 9.75150   2
  -5 -15   4 13.6492 11.1580   2
   7 -15   4 6.66699 9.30118   1
   7  15  -4 11.4447 4.59783   1
  -7 -15  -4 10.7333 11.3726   2
  -7  15   4 3.18741 11.9826   2
  -7 -15  -4 -0.8619 5.87853   1
  -7 -15  -4 -1.0190 5.32892   1
  -7 -15   4 12.2329 11.2074   2
  -7  15  -4 10.8520 10.6114   2
   7 -15  -4 -1.9620 10.4665   1
  -7 -15   4 5.46799 4.58154   1
   9 -15   4 5.76300 10.0356   1
  -9  15   4 -10.944 13.6576   2
  -9 -15  -4 20.8990 13.6062   2
  -9 -15   4 9.86810 12.3468   2
   9 -15  -4 2.44259 12.0063   1
  -9  15  -4 -7.3152 12.2203   2
 -11  15   4 6.74239 29.6039   2
  11 -15   4 -7.9946 13.1813   1
 -11 -15  -4 20.4425 29.3503   2
 -11 -15   4 11.0223 14.6196   2
  11 -15  -4 -2.0760 14.4791   1
 -11  15  -4 -0.9377 14.1213   2
 -13  15   4 8.22419 18.6561   2
 -13 -15  -4 3.75013 17.1914   2
  13 -15   4 29.5305 13.9432   1
  13 -15  -4 5.74529 14.3579   1
 -13  15  -4 -5.1145 15.6909   2
 -13 -15   4 -2.6964 16.9048   2
 -15  15   4 6.33246 22.3881   2
  15 -15   4 25.2154 17.5866   1
 -15 -15  -4 10.3846 19.4623   2
 -15  15  -4 37.4403 20.4393   2
 -15 -15   4 24.8809 20.8543   2
  15 -15  -4 -16.005 16.7136   1
  17 -15   4 37.1313 21.6470   1
 -17  15   4 44.9910 27.4642   2
 -17 -15  -4 33.7974 24.4295   2
 -17 -15   4 76.8766 25.4590   2
  17 -15  -4 11.0000 20.3471   1
 -17  15  -4 45.7440 25.7395   2
  19 -15   4 7.62388 29.8056   1
 -19 -15   4 12.7511 40.2152   2
  19 -15  -4 3.18931 26.6935   1
 -19  15  -4 71.9367 38.1720   2
   0 -16  -4 81.9278 13.2900   1
   0 -16   4 84.0358 11.6900   1
   2  16  -4 1278.83 58.3092   1
  -2 -16  -4 1183.83 58.5153   1
  -2  16   4 1275.31 62.0274   2
  -2 -16  -4 1320.81 58.8634   1
   2 -16   4 1327.51 60.0326   1
  -2  16  -4 1265.27 60.7152   2
   2 -16  -4 1354.60 60.3689   1
  -2 -16   4 1329.61 59.0217   1
   4  16  -4 814.876 38.2462   1
  -4 -16  -4 771.772 38.4977   1
  -4  16   4 847.445 42.9097   2
  -4 -16  -4 833.323 38.7308   1
   4 -16   4 818.536 40.9592   1
  -4 -16   4 813.392 38.5989   1
  -4  16  -4 819.320 41.6943   2
   4 -16  -4 838.522 41.9941   1
   6  16  -4 268.370 15.5542   1
  -6 -16  -4 300.039 16.4809   1
   6 -16   4 287.014 21.5723   1
  -6 -16  -4 296.229 23.3300   2
  -6  16   4 266.554 24.1673   2
  -6 -16  -4 226.750 15.6487   1
  -6  16  -4 274.525 22.3157   2
  -6 -16   4 309.362 23.2721   2
  -6 -16   4 277.233 16.2344   1
   6 -16  -4 298.832 23.7222   1
  -8 -16  -4 967.593 50.3768   2
   8 -16   4 987.184 49.1730   1
  -8  16   4 963.299 51.5484   2
  -8 -16   4 949.263 49.3861   2
  -8  16  -4 939.428 49.9605   2
   8 -16  -4 966.408 50.6881   1
  10 -16   4 299.590 27.4829   1
 -10  16   4 255.715 39.2794   2
 -10 -16  -4 285.748 39.1199   2
 -10  16  -4 281.495 26.5718   2
  10 -16  -4 317.539 30.2279   1
 -10 -16   4 297.974 26.5349   2
  12 -16   4 322.441 28.0184   1
 -12  16   4 273.629 31.8372   2
 -12 -16  -4 289.111 29.6756   2
 -12 -16   4 296.055 29.9152   2
  12 -16  -4 251.803 29.1339   1
 -12  16  -4 245.593 27.9626   2
 -14  16   4 581.287 44.4366   2
  14 -16   4 652.789 40.6505   1
 -14 -16  -4 543.273 41.7351   2
 -14  16  -4 590.444 41.9208   2
  14 -16  -4 622.856 40.1516   1
 -14 -16   4 532.216 41.7016   2
  16 -16   4 184.744 24.5543   1
 -16 -16  -4 178.403 25.7724   2
 -16  16   4 166.112 29.4295   2
 -16  16  -4 210.169 37.4205   2
 -16 -16   4 161.781 27.7760   2
  16 -16  -4 149.211 22.9263   1
  18 -16   4 92.1078 27.0295   1
 -18  16   4 64.5139 33.3826   2
 -18 -16  -4 140.132 31.4508   2
 -18  16  -4 129.540 31.6042   2
  18 -16  -4 81.6882 24.4618   1
 -18 -16   4 50.1824 30.2083   2
  -1  17   4 32.5515 11.5254   2
  -1 -17  -4 21.4931 8.19257   1
   1 -17   4 36.1785 7.82128   1
  -1  17  -4 37.1653 9.33306   2
   1 -17  -4 30.6501 8.64863   1
  -1 -17   4 17.8398 7.11316   1
  -3 -17  -4 41.1608 7.50086   1
   3  17  -4 27.9504 7.40384   1
  -3  17   4 34.2400 12.3616   2
   3 -17   4 24.2715 8.58941   1
  -3 -17  -4 16.6131 7.98249   1
  -3 -17   4 21.7906 6.73387   1
   3 -17  -4 42.6005 10.1754   1
  -3  17  -4 35.6091 10.5876   2
  -5 -17  -4 34.6433 12.1772   2
  -5  17   4 27.1684 13.0510   2
   5  17  -4 12.7700 6.34350   1
  -5 -17  -4 15.6920 6.92049   1
   5 -17   4 0.51253 8.65580   1
  -5 -17   4 1.48902 6.23718   1
  -5 -17   4 16.8461 12.2404   2
  -5  17  -4 20.7236 11.1524   2
   5 -17  -4 16.4526 10.9259   1
  -7 -17  -4 8.81336 6.56343   1
  -7  17   4 5.94848 13.7910   2
  -7 -17  -4 -22.018 13.7684   2
   7  17  -4 3.85593 9.00272   1
   7 -17   4 7.07520 10.3283   1
   7 -17  -4 0.36017 11.2946   1
  -7 -17   4 -4.1163 13.4991   2
  -7 -17   4 8.49773 5.83419   1
  -7  17  -4 -0.6397 12.6805   2
   9 -17   4 18.4848 12.2634   1
   9 -17  -4 43.2529 14.0645   1
  -9  17  -4 22.4030 14.6125   2
  -9 -17   4 31.8102 14.6902   2
  11 -17   4 16.5904 13.7513   1
 -11  17   4 15.2577 18.5369   2
 -11 -17  -4 55.8027 17.7169   2
 -11 -17   4 23.7075 16.5684   2
  11 -17  -4 8.80839 14.5965   1
 -11  17  -4 15.5077 15.5116   2
  13 -17   4 7.04586 15.2623   1
 -13  17   4 14.1292 22.3427   2
 -13 -17  -4 -15.971 19.5637   2
 -13 -17   4 3.43047 19.3266   2
  13 -17  -4 13.4910 15.7999   1
 -13  17  -4 11.3699 18.4489   2
  15 -17   4 -11.043 20.8057   1
 -15  17   4 0.75578 26.6287   2
 -15 -17  -4 -7.4063 23.5427   2
 -15 -17   4 -10.465 22.5717   2
  15 -17  -4 -10.399 17.9217   1
 -15  17  -4 -44.114 23.6400   2
 -17  17   4 7.62612 31.6420   2
 -17 -17  -4 17.7516 27.2810   2
  17 -17   4 -11.578 25.3279   1
 -17  17  -4 -15.981 29.4195   2
 -17 -17   4 -29.505 28.6495   2
  17 -17  -4 17.3972 22.7677   1
   0 -18   4 1258.31 59.0805   1
   0 -18  -4 1280.80 59.1311   1
  -2 -18  -4 253.763 17.9811   1
  -2  18   4 226.128 23.2598   2
   2 -18   4 243.131 18.1623   1
   2 -18  -4 218.870 20.3840   1
  -2 -18   4 251.050 17.4579   1
  -2  18  -4 226.377 19.7623   2
  -4  18   4 192.857 23.2555   2
   4  18  -4 154.929 14.9577   1
  -4 -18  -4 191.013 17.3522   1
  -4 -18  -4 199.018 16.0371   1
   4 -18   4 206.649 18.8206   1
  -4  18  -4 188.859 20.7933   2
   4 -18  -4 223.896 21.5074   1
  -4 -18   4 234.743 15.6837   1
  -6 -18  -4 1574.07 75.0015   2
   6 -18   4 1604.31 73.5511   1
  -6 -18  -4 1562.99 69.7501   1
  -6  18   4 1593.50 75.9189   2
  -6 -18   4 1605.03 74.6329   2
   6 -18  -4 1583.00 74.2818   1
  -6  18  -4 1540.23 74.2947   2
  -6 -18   4 1440.64 69.4977   1
  -8  18   4 51.5760 16.2552   2
   8 -18   4 29.4220 12.8743   1
  -8 -18  -4 74.3220 16.9011   2
  -8 -18   4 44.3450 16.4956   2
   8 -18  -4 40.2363 13.6675   1
  -8  18  -4 42.5992 16.5472   2
 -10 -18  -4 187.921 26.7585   2
 -10  18   4 186.136 24.2021   2
  10 -18   4 181.491 24.3048   1
 -10 -18   4 178.270 26.4873   2
 -10  18  -4 178.905 21.5852   2
  10 -18  -4 150.044 19.0543   1
  12 -18   4 1168.56 58.9872   1
 -12  18   4 1012.19 62.0606   2
 -12 -18  -4 1067.36 59.3302   2
  12 -18  -4 1129.45 59.0291   1
 -12  18  -4 1043.31 58.9902   2
 -12 -18   4 1142.23 59.8199   2
 -14 -18  -4 1.95205 23.1056   2
 -14  18   4 19.6815 25.9167   2
  14 -18   4 11.0510 20.0186   1
  14 -18  -4 10.8639 18.6523   1
 -14  18  -4 -7.4084 21.9431   2
 -14 -18   4 28.1365 22.8435   2
  16 -18   4 212.450 28.7045   1
 -16 -18  -4 194.474 31.1347   2
 -16  18   4 271.865 36.4707   2
  16 -18  -4 213.137 27.1612   1
 -16  18  -4 262.647 44.0706   2
 -16 -18   4 218.965 31.5846   2
  -1 -19  -4 11.2770 8.60011   1
   1 -19   4 5.93308 7.86640   1
  -1 -19   4 8.56143 8.00431   1
   1 -19  -4 12.2628 9.45295   1
  -3 -19  -4 9.19538 7.99878   1
  -3  19   4 14.8882 12.7317   2
   3 -19   4 -5.7184 8.57866   1
  -3 -19   4 1.94348 7.27831   1
  -3  19  -4 -7.4798 10.2522   2
   3 -19  -4 -1.9236 10.0697   1
  -5 -19  -4 9.69978 8.11955   1
  -5  19   4 -20.870 16.8784   2
  -5 -19  -4 23.8907 15.5392   2
   5 -19   4 -0.8279 9.68685   1
  -5 -19   4 6.11223 13.9810   2
  -5  19  -4 -19.248 12.0860   2
   5 -19  -4 -13.238 11.9220   1
  -5 -19   4 -7.3996 7.49884   1
  -7 -19  -4 14.1254 7.21358   1
  -7  19   4 30.9140 16.3304   2
  -7 -19  -4 22.6708 14.0216   2
   7 -19   4 0.19933 10.4737   1
  -7  19  -4 40.6684 17.7970   2
  -7 -19   4 -1.1681 6.75557   1
  -7 -19   4 22.2585 18.1499   2
   7 -19  -4 -8.0841 12.1228   1
  -9  19   4 47.6374 19.5648   2
  -9 -19  -4 68.2992 18.0420   2
   9 -19   4 73.5596 15.1373   1
   9 -19  -4 72.2460 15.5315   1
  -9  19  -4 60.3164 16.8955   2
  -9 -19   4 63.8667 17.1630   2
 -11  19   4 4.13634 21.8667   2
  11 -19   4 23.5686 15.4158   1
 -11 -19  -4 44.1333 19.6195   2
 -11  19  -4 13.5412 18.4868   2
 -11 -19   4 36.8475 19.5787   2
  11 -19  -4 27.6120 15.3782   1
 -13 -19  -4 33.3573 23.8000   2
 -13  19   4 43.6300 24.5693   2
  13 -19   4 12.3145 19.6903   1
 -13 -19   4 70.3437 23.0967   2
  13 -19  -4 47.2298 18.6528   1
 -13  19  -4 49.0194 22.2487   2
 -15 -19  -4 -28.204 26.4834   2
 -15  19   4 3.13669 29.7750   2
  15 -19   4 14.2766 23.0122   1
  15 -19  -4 -9.8729 21.0717   1
 -15  19  -4 -20.775 26.2256   2
 -15 -19   4 -46.612 25.9900   2
   0 -20  -4 1.82739 9.17168   1
   0 -20   4 -6.4413 8.34023   1
   2 -20   4 592.516 32.8840   1
  -2 -20  -4 623.188 32.4688   1
  -2  20   4 526.179 52.0499   2
  -2 -20   4 614.925 31.9995   1
  -2  20  -4 575.032 34.9355   2
   2 -20  -4 616.960 34.0698   1
  -4  20   4 550.955 35.6401   2
  -4 -20  -4 525.516 29.2928   1
   4 -20   4 518.880 32.3489   1
  -4 -20   4 546.794 35.9282   2
  -4 -20   4 520.326 29.1914   1
  -4  20  -4 535.758 34.1843   2
   4 -20  -4 532.751 34.1028   1
  -6  20   4 121.523 19.3493   2
  -6 -20  -4 122.119 15.1283   1
  -6 -20  -4 112.228 17.5443   2
   6 -20   4 104.367 14.2944   1
  -6 -20   4 126.315 18.9794   2
  -6  20  -4 137.700 19.0901   2
   6 -20  -4 91.4844 15.3364   1
  -6 -20   4 95.7230 13.7757   1
  -8  20   4 354.817 34.6939   2
   8 -20   4 416.934 29.9965   1
  -8 -20  -4 419.438 32.8305   2
  -8 -20   4 410.601 32.0294   2
  -8  20  -4 457.465 32.6732   2
   8 -20  -4 370.176 32.4170   1
 -10  20   4 69.1929 23.1819   2
  10 -20   4 104.741 17.7297   1
 -10 -20  -4 131.090 21.4693   2
 -10  20  -4 139.192 21.5569   2
  10 -20  -4 102.157 18.3004   1
 -10 -20   4 122.573 21.3560   2
 -12  20   4 46.1589 25.2497   2
  12 -20   4 28.2724 19.5377   1
 -12 -20  -4 61.1057 22.0612   2
 -12 -20   4 45.7649 22.7039   2
 -12  20  -4 40.6761 21.3098   2
  12 -20  -4 52.9381 18.7210   1
  14 -20   4 337.528 41.2765   1
 -14  20   4 299.331 46.5759   2
 -14 -20  -4 255.893 31.7284   2
 -14 -20   4 260.056 42.2266   2
 -14  20  -4 236.739 43.4865   2
  14 -20  -4 352.586 39.0780   1
   1 -21   4 24.2395 9.70875   1
  -1 -21  -4 7.03502 10.0759   1
   1 -21  -4 16.6403 10.7586   1
  -1 -21   4 15.0582 9.29528   1
  -3  21   4 11.4422 15.6735   2
  -3 -21  -4 12.7919 10.1180   1
   3 -21   4 8.37949 11.4115   1
  -3 -21   4 8.16651 9.85124   1
   3 -21  -4 8.42976 13.3088   1
  -3  21  -4 40.3452 13.0930   2
  -5 -21  -4 3.38521 15.7442   2
  -5  21   4 39.6687 17.6844   2
   5 -21   4 20.8220 11.2713   1
  -5 -21  -4 15.6793 9.62600   1
  -5 -21   4 7.80121 15.4083   2
  -5 -21   4 8.32558 8.99424   1
  -5  21  -4 18.9268 13.7488   2
   5 -21  -4 6.86986 12.0735   1
  -7  21   4 -9.6520 17.9921   2
  -7 -21  -4 54.9646 17.3806   2
   7 -21   4 35.6845 12.7006   1
   7 -21  -4 -3.7870 13.9378   1
  -7  21  -4 36.6294 16.1990   2
  -7 -21   4 24.9440 16.6178   2
  -9  21   4 10.9706 21.0152   2
  -9 -21  -4 15.4131 19.3097   2
   9 -21   4 20.3892 15.3718   1
  -9 -21   4 26.0338 18.8845   2
   9 -21  -4 1.95481 15.5148   1
  -9  21  -4 38.2174 18.1402   2
 -11  21   4 -11.689 25.2129   2
 -11 -21  -4 54.5294 23.9418   2
  11 -21   4 19.7677 18.1813   1
 -11  21  -4 21.7536 21.2866   2
 -11 -21   4 1.66509 22.1060   2
  11 -21  -4 -17.686 17.5478   1
  13 -21   4 37.4290 21.9552   1
 -13 -21  -4 -38.128 26.4466   2
 -13  21   4 -20.941 28.1667   2
 -13 -21   4 -35.228 26.6251   2
 -13  21  -4 7.68000 24.7657   2
  13 -21  -4 -7.8304 20.8394   1
   0 -22  -4 26.6495 11.3962   1
   0 -22   4 27.5303 11.0107   1
   2 -22   4 367.966 29.6351   1
  -2 -22  -4 337.898 25.8597   1
  -2 -22   4 410.806 26.0536   1
   2 -22  -4 339.422 39.2212   1
  -4 -22  -4 157.027 19.8164   1
  -4  22   4 161.617 22.5202   2
   4 -22   4 144.113 19.4233   1
  -4 -22   4 153.718 19.5761   1
   4 -22  -4 125.733 22.6987   1
  -4  22  -4 154.837 23.0280   2
  -6 -22  -4 23.8957 17.1467   2
   6 -22   4 27.0553 13.4221   1
  -6  22   4 39.1457 19.4928   2
   6 -22  -4 16.8516 13.6557   1
  -6  22  -4 5.67828 16.3024   2
  -6 -22   4 10.8526 16.9846   2
  -8  22   4 265.373 34.8391   2
  -8 -22  -4 224.836 31.6886   2
   8 -22   4 296.585 28.1213   1
  -8 -22   4 335.240 31.6545   2
   8 -22  -4 251.516 30.0784   1
  -8  22  -4 270.849 31.0753   2
 -10  22   4 109.213 26.5432   2
  10 -22   4 119.939 20.8018   1
 -10 -22  -4 148.560 24.5176   2
  10 -22  -4 128.319 19.9118   1
 -10  22  -4 130.634 23.8423   2
 -10 -22   4 99.8866 24.5912   2
  12 -22   4 108.994 24.3385   1
 -12  22   4 102.600 30.4330   2
 -12 -22  -4 85.0571 27.4407   2
 -12 -22   4 129.683 28.4536   2
  12 -22  -4 136.443 22.8931   1
 -12  22  -4 95.4447 26.8490   2
  -1 -23  -4 13.0767 11.9312   1
   1 -23  -4 7.88891 13.9492   1
  -1 -23   4 15.6033 11.6704   1
  -3 -23  -4 20.6340 11.7312   1
   3 -23   4 -9.0441 11.0463   1
  -3  23   4 2.30143 19.0928   2
  -3 -23   4 -3.6741 11.5137   1
   3 -23  -4 22.2882 12.5204   1
  -5  23   4 40.1151 19.6057   2
  -5 -23  -4 7.43244 18.9377   2
   5 -23   4 21.0180 11.9313   1
   5 -23  -4 -8.2049 13.7436   1
  -5 -23   4 -2.5340 17.8891   2
  -5  23  -4 17.3498 16.3330   2
   7 -23   4 2.30437 14.9363   1
  -7 -23  -4 -4.7242 20.6182   2
  -7  23   4 -4.0029 21.7533   2
  -7 -23   4 -10.267 19.6366   2
  -7  23  -4 -10.235 18.5315   2
   7 -23  -4 -21.092 14.8703   1
  -9  23   4 14.2799 24.6504   2
   9 -23   4 36.2492 17.5134   1
  -9 -23  -4 -3.3742 21.9022   2
  -9 -23   4 47.1338 22.6326   2
  -9  23  -4 42.4043 22.5341   2
   9 -23  -4 47.3697 17.7188   1
  11 -23   4 -13.419 21.8615   1
 -11 -23  -4 40.2167 26.5824   2
 -11  23   4 14.5533 28.9954   2
 -11  23  -4 -18.632 25.2252   2
 -11 -23   4 -35.630 26.0795   2
  11 -23  -4 42.1101 21.0852   1
   0 -24  -4 686.376 40.0649   1
   0 -24   4 691.914 40.4132   1
   2 -24   4 43.5563 13.5236   1
  -2 -24  -4 70.2868 14.2583   1
   2 -24  -4 57.7170 13.7895   1
  -2 -24   4 74.5109 13.8547   1
  -4 -24  -4 123.908 21.6445   2
  -4  24   4 133.851 24.6836   2
   4 -24   4 87.4333 14.5578   1
  -4 -24   4 70.7009 20.6210   2
  -4  24  -4 80.7433 19.4231   2
   4 -24  -4 75.3548 15.4833   1
   6 -24   4 531.275 35.3193   1
  -6 -24  -4 534.333 40.6411   2
  -6  24   4 574.915 43.8581   2
  -6  24  -4 522.158 39.6845   2
  -6 -24   4 559.638 40.2654   2
   6 -24  -4 572.492 37.0732   1
   8 -24   4 37.2513 16.2084   1
  -8 -24  -4 -9.0180 22.7587   2
  -8  24   4 70.1345 25.6199   2
  -8 -24   4 46.8026 22.2303   2
   8 -24  -4 31.2763 17.8190   1
  -8  24  -4 40.2539 21.8772   2
 -10 -24  -4 132.231 27.0287   2
  10 -24   4 153.136 21.4221   1
 -10  24   4 97.9293 29.3936   2
 -10 -24   4 111.877 27.8949   2
 -10  24  -4 113.945 28.3145   2
  10 -24  -4 111.951 22.0328   1
  -1 -25  -4 10.7677 15.1821   1
   1 -25   4 6.79292 14.0911   1
  -1 -25   4 28.2095 14.5181   1
   1 -25  -4 11.7826 14.8833   1
   3 -25   4 66.1585 14.9277   1
  -3 -25   4 89.0923 21.3382   2
   3 -25  -4 62.1093 16.0910   1
  -5  25   4 21.8025 24.3887   2
   5 -25   4 26.2962 15.0365   1
  -5 -25  -4 8.48642 23.2019   2
  -5  25  -4 -20.618 20.0894   2
   5 -25  -4 4.50809 15.8221   1
  -5 -25   4 7.52182 20.7333   2
  -7  25   4 118.489 28.2216   2
  -7 -25  -4 73.1532 24.5915   2
   7 -25   4 82.5683 17.4642   1
   7 -25  -4 112.194 19.3018   1
  -7 -25   4 100.425 24.8902   2
  -7  25  -4 133.096 23.5881   2
  -9  25   4 16.5954 31.8695   2
  -9 -25  -4 -48.697 27.4153   2
   9 -25   4 16.4399 18.9920   1
  -9 -25   4 21.9615 26.2470   2
   9 -25  -4 49.0567 21.2831   1
  -9  25  -4 -18.720 25.8243   2
   0 -26   4 130.446 18.2745   1
   0 -26  -4 143.284 19.2587   1
   2 -26   4 302.058 31.6049   1
   2 -26  -4 334.656 33.1394   1
   4 -26   4 287.275 30.6860   1
  -4 -26  -4 325.636 40.9330   2
   4 -26  -4 292.733 33.6955   1
  -4 -26   4 328.025 39.4108   2
  -6  26   4 44.4814 28.3091   2
  -6 -26  -4 30.7200 25.2551   2
   6 -26   4 48.6594 17.6515   1
  -6  26  -4 71.0633 24.2913   2
   6 -26  -4 61.0107 19.4167   1
  -6 -26   4 43.8953 26.1571   2
   8 -26   4 295.224 37.1503   1
  -8 -26   4 319.949 46.7945   2
   8 -26  -4 227.811 30.3724   1
  -8  26  -4 307.740 43.3598   2
   1 -27   4 -33.894 17.6588   1
   1 -27  -4 -5.3903 19.7183   1
   3 -27   4 26.8408 19.0102   1
  -3 -27  -4 104.604 29.0161   2
   3 -27  -4 37.2669 20.4617   1
  -3 -27   4 36.9215 27.0233   2
   5 -27   4 -20.549 17.9672   1
  -5 -27   4 -9.6113 25.7418   2
   5 -27  -4 -19.065 21.1886   1
   2 -28   4 88.2882 21.0768   1
   2 -28  -4 83.1310 20.9480   1
   4 -28   4 74.1678 22.0493   1
   4 -28  -4 72.9792 25.4454   1
   0   0  -5 5.66241 2.62562   1
   0   0   5 5.64574 4.04899   1
   2   0  -5 0.08865 2.99075   1
   2   0   5 1.88530 3.79045   1
  -2   0  -5 3.34684 2.81729   1
   2   0  -5 5.19730 2.00852   2
  -2   0   5 1.64913 1.82804   2
  -2   0   5 5.62530 3.62116   1
  -2   0  -5 0.17159 2.23641   2
   4   0  -5 1.71296 3.26551   2
   4   0   5 2.81022 3.94945   1
   4   0  -5 2.85996 2.91023   1
  -4   0  -5 0.74780 2.93590   1
   4   0   5 -6.1245 3.17260   2
  -4   0   5 5.28612 3.92537   1
  -4   0   5 4.33835 3.16725   2
  -4   0  -5 -1.3170 3.48380   2
  -6   0   5 -2.4247 6.84239   2
  -6   0  -5 2.16929 7.65331   2
   6   0  -5 3.93488 3.39162   1
  -6   0  -5 4.99985 3.03451   1
   6   0   5 2.82244 4.26202   2
   6   0  -5 3.91987 4.15554   2
   6   0   5 2.78178 4.25737   1
   8   0   5 -0.2901 5.62850   2
  -8   0  -5 -2.2458 6.29098   2
  -8   0  -5 5.27406 3.77999   1
   8   0   5 3.54877 5.15811   1
   8   0  -5 5.76973 5.33647   2
   8   0  -5 3.90607 4.81566   1
  -8   0   5 1.43352 6.55872   2
 -10   0  -5 1.85819 5.03339   1
 -10   0  -5 -13.730 7.53518   2
 -10   0   5 2.92462 7.84820   2
  10   0   5 2.38219 6.41024   1
  10   0  -5 -8.0196 7.05986   2
  10   0  -5 5.10242 6.26049   1
  10   0   5 2.15235 7.62271   2
  10   0  -5 -9.5671 5.65421   1
 -12   0   5 -12.758 10.2310   2
  12   0  -5 2.00478 6.92312   1
  12   0   5 -3.6705 7.74945   1
  12   0  -5 1.82412 7.40897   1
 -12   0  -5 9.46869 6.22382   1
 -12   0  -5 11.3906 9.11338   2
 -14   0  -5 16.1155 9.99370   1
 -14   0   5 -3.2707 12.0128   2
  14   0   5 -2.2487 9.22767   1
  14   0  -5 -5.0428 8.29207   1
  14   0  -5 -14.155 9.84082   1
 -14   0  -5 -12.231 10.8846   2
  16   0   5 1.55853 11.3543   1
 -16   0  -5 9.54668 13.5639   2
  16   0  -5 1.10278 9.90714   1
 -16   0   5 3.46297 14.7817   2
  18   0  -5 23.9313 12.0998   1
 -18   0  -5 -8.6073 15.3760   2
  18   0   5 34.4793 14.3387   1
 -18   0   5 18.0770 18.0449   2
 -20   0  -5 8.24898 19.2727   2
 -20   0   5 -0.7598 22.5530   2
 -22   0  -5 -6.0075 24.1921   2
 -22   0   5 48.0354 28.5971   2
   1  -1   5 2404.77 103.806   1
  -1  -1  -5 2461.09 103.649   1
   1   1  -5 2447.71 103.627   1
  -1   1   5 2377.04 103.741   1
  -1  -1   5 2149.99 104.268   1
   1   1   5 2316.85 103.994   1
   1  -1  -5 2451.58 103.705   1
  -1   1  -5 2503.32 103.735   1
   3   1  -5 739.811 32.6193   2
  -3   1   5 712.926 33.9138   1
  -3  -1  -5 758.354 33.6982   1
   3   1  -5 738.511 33.6579   1
  -3   1   5 724.853 32.7118   2
   3  -1   5 738.672 32.6718   2
  -3  -1  -5 772.955 32.9012   2
   3  -1   5 738.354 34.0784   1
  -3  -1   5 716.471 33.8038   1
   3   1   5 730.554 32.7787   2
   3   1   5 729.775 33.8751   1
   3  -1  -5 757.488 33.9317   1
  -3   1  -5 751.576 32.6460   2
  -3  -1   5 738.930 32.6420   2
   3  -1  -5 752.287 32.7677   2
  -3   1  -5 766.564 33.8679   1
   5  -1   5 2226.17 102.186   2
  -5  -1  -5 2489.45 101.774   2
   5  -1   5 2343.61 102.337   1
   5   1  -5 2198.60 102.104   2
   5   1  -5 2422.16 102.116   1
  -5  -1  -5 2423.97 101.995   1
  -5   1   5 2318.81 101.560   2
  -5   1  -5 2461.53 101.643   2
   5   1   5 2308.41 101.531   2
   5   1   5 2305.85 102.112   1
  -5  -1   5 2264.39 101.884   1
  -5  -1   5 2352.46 101.513   2
   5  -1  -5 2443.64 102.406   1
   5  -1  -5 2292.44 101.945   2
  -5   1  -5 2332.78 101.979   1
   7  -1   5 520.805 26.7860   1
  -7  -1  -5 538.648 25.5337   1
  -7   1   5 534.838 26.6125   2
  -7  -1  -5 542.095 26.5753   2
   7  -1   5 558.814 26.1069   2
   7   1  -5 551.061 25.9718   1
   7   1  -5 563.202 26.1644   2
   7   1   5 538.076 25.9493   2
  -7   1  -5 550.230 26.5214   2
   7   1   5 540.408 26.5498   1
  -7  -1   5 543.140 26.5367   2
  -7   1  -5 540.924 25.9003   1
   7  -1  -5 547.740 26.0023   2
   7  -1  -5 577.215 26.6563   1
   9   1  -5 764.145 34.2128   1
   9  -1   5 727.475 34.5363   2
   9   1  -5 698.548 34.4165   2
  -9  -1  -5 730.950 34.7691   2
  -9   1   5 702.682 34.7557   2
   9  -1   5 702.354 34.8107   1
  -9  -1  -5 719.817 33.2380   1
  -9   1  -5 782.554 34.8825   2
   9  -1  -5 740.543 34.4908   1
  -9   1  -5 689.173 33.4776   1
   9   1   5 695.471 34.4594   2
   9  -1  -5 699.405 34.4380   1
   9  -1  -5 705.267 34.3205   2
   9   1   5 727.291 34.2896   1
  -9  -1   5 713.088 34.6929   2
  11   1  -5 483.354 27.1641   2
 -11  -1  -5 548.871 27.7832   2
  11   1  -5 556.258 26.7645   1
  11  -1   5 542.767 27.6225   1
 -11  -1  -5 495.302 25.3173   1
  11  -1   5 515.037 31.3801   2
  11   1  -5 541.537 26.9280   1
 -11   1   5 517.328 28.2067   2
  11   1   5 555.908 27.3652   1
 -11  -1   5 524.087 28.2598   2
  11  -1  -5 522.811 27.6443   1
  11  -1  -5 482.954 27.8383   2
  11  -1  -5 477.024 26.6648   1
 -11   1  -5 483.904 25.3240   1
 -11   1  -5 528.269 28.0427   2
  13  -1   5 981.330 46.0788   1
  13   1  -5 1004.89 44.7762   1
 -13  -1  -5 953.688 46.6493   2
 -13  -1  -5 910.619 43.7212   1
 -13   1   5 975.634 47.0724   2
  13   1  -5 918.389 45.2623   1
  13  -1  -5 977.976 45.4405   1
 -13   1  -5 878.349 44.5974   1
  13   1   5 1033.72 45.6390   1
 -13  -1   5 970.376 46.9670   2
 -13   1  -5 964.167 46.5780   2
  13  -1  -5 835.092 45.4799   1
 -15   1   5 416.626 29.7366   2
  15  -1   5 428.518 27.9478   1
  15   1  -5 458.742 25.3712   1
  15   1  -5 356.122 27.0326   1
 -15  -1  -5 445.585 28.7560   2
 -15  -1  -5 386.661 24.3847   1
  15   1   5 466.158 26.7522   1
  15  -1  -5 445.138 26.7528   1
 -15   1  -5 443.738 28.3271   2
 -15  -1   5 439.008 29.4521   2
 -17   1   5 197.985 25.5121   2
  17  -1   5 145.147 22.4349   1
 -17  -1  -5 127.359 23.5638   2
  17   1  -5 171.035 19.6533   1
 -17  -1   5 172.949 24.9502   2
 -17   1  -5 171.245 21.9021   2
  17  -1  -5 179.045 20.7974   1
  17   1   5 198.479 21.1148   1
 -19   1   5 167.813 30.0781   2
 -19  -1  -5 173.384 21.8320   2
  19  -1   5 181.135 28.9035   1
  19   1   5 226.151 35.5628   1
 -19  -1   5 193.625 24.5836   2
 -19   1  -5 150.850 21.1698   2
  19  -1  -5 187.719 25.4199   1
 -21   1   5 182.180 28.5088   2
 -21  -1  -5 176.319 25.3465   2
 -21  -1   5 185.342 28.0922   2
 -21   1  -5 140.624 24.3124   2
   0   2   5 3.10249 3.80235   1
   0   2  -5 2.65944 2.73111   1
   0  -2  -5 0.20097 1.97189   2
   0  -2   5 2.51155 3.45208   1
   0  -2  -5 1.88639 2.75926   1
   2  -2   5 321.399 16.8715   1
   2  -2   5 325.196 14.8717   2
  -2  -2  -5 328.654 16.1026   1
   2   2  -5 333.341 16.1355   1
  -2   2   5 332.280 15.2984   2
  -2  -2  -5 330.632 15.1543   2
  -2   2   5 319.142 16.9097   1
   2  -2  -5 334.259 16.4306   1
  -2  -2   5 290.234 17.6016   1
   2   2   5 316.943 16.7116   1
   2  -2  -5 315.983 15.0183   2
  -2  -2   5 331.307 14.8323   2
  -2   2  -5 337.918 14.7898   2
  -2   2  -5 334.469 16.3846   1
   4  -2   5 1840.76 75.9874   2
   4  -2   5 1713.58 76.9468   1
  -4   2   5 1711.05 76.0210   2
  -4   2   5 1688.34 76.8136   1
   4   2  -5 1748.72 76.4512   1
  -4  -2  -5 1794.98 76.0702   2
  -4  -2  -5 1770.92 76.4646   1
   4   2  -5 1727.42 75.7803   2
  -4  -2   5 1717.06 75.7849   2
  -4   2  -5 1756.69 75.8684   2
  -4  -2   5 1673.61 76.4350   1
  -4   2  -5 1793.83 76.6657   1
   4   2   5 1744.00 76.0201   2
   4  -2  -5 1751.85 75.9235   2
   4   2   5 1739.15 76.5882   1
   4  -2  -5 1814.19 76.9887   1
  -6   2   5 162.722 11.3796   2
   6   2  -5 171.693 10.6503   1
   6  -2   5 184.329 10.9163   2
   6   2  -5 164.890 10.3075   2
  -6  -2  -5 178.453 11.6189   2
  -6  -2  -5 171.024 10.4542   1
   6  -2   5 165.069 12.3206   1
  -6  -2   5 162.357 11.4986   1
  -6   2  -5 162.824 12.8844   2
  -6   2  -5 190.293 10.7000   1
   6   2   5 169.248 10.6967   2
   6  -2  -5 180.908 10.5603   2
   6  -2  -5 177.342 11.4629   1
   6   2   5 170.719 11.5792   1
   8   2  -5 623.535 30.4250   2
   8   2  -5 674.608 30.2397   1
  -8  -2  -5 655.645 31.3580   2
   8  -2   5 627.692 31.1960   1
   8  -2   5 645.759 30.7341   2
  -8   2   5 651.250 31.2395   2
  -8  -2  -5 644.605 29.6610   1
   8  -2  -5 634.603 30.3941   2
   8   2   5 658.770 30.5898   1
  -8  -2   5 612.793 31.0917   2
  -8   2  -5 618.713 30.2612   1
   8  -2  -5 653.124 30.9354   1
  -8   2  -5 682.625 31.2176   2
   8   2   5 616.931 30.6158   2
 -10  -2  -5 446.676 23.9894   2
  10   2  -5 401.251 22.6304   2
  10   2  -5 443.687 22.1733   1
  10  -2   5 441.547 23.5942   1
  10   2  -5 438.024 22.3709   1
 -10   2   5 439.108 24.5643   2
 -10  -2  -5 453.305 21.2772   1
  10  -2   5 401.749 23.1909   2
  10   2   5 404.291 23.2049   2
 -10  -2   5 436.130 23.9870   2
 -10   2  -5 394.995 21.3815   1
  10  -2  -5 398.593 22.6294   2
  10  -2  -5 433.744 23.8694   1
  10  -2  -5 418.449 22.8934   1
 -10   2  -5 439.303 23.8968   2
  10   2   5 463.629 22.9549   1
  12  -2   5 103.975 13.9107   1
 -12   2   5 100.111 16.1106   2
 -12  -2  -5 94.0667 14.7851   2
  12   2  -5 98.5162 12.3655   1
 -12  -2  -5 79.9147 10.5678   1
  12   2  -5 74.3168 12.5228   1
  12  -2  -5 85.3597 14.4339   1
 -12   2  -5 70.0269 11.7395   1
 -12  -2   5 89.9053 15.6526   2
  12   2   5 84.8969 13.2660   1
 -12   2  -5 98.8470 14.3837   2
 -14  -2  -5 3.18954 7.79749   1
 -14   2   5 11.2713 12.4155   2
  14   2  -5 -1.7473 8.68821   1
 -14  -2  -5 -8.3100 11.1655   2
  14   2  -5 4.37681 7.65130   1
  14  -2   5 6.87311 9.67560   1
  14  -2  -5 1.61118 9.23194   1
 -14  -2   5 -5.0674 12.0002   2
 -14   2  -5 23.2433 11.3540   2
  14   2   5 6.14760 8.96039   1
  16  -2   5 248.161 23.3902   1
  16   2  -5 236.624 18.9327   1
 -16   2   5 212.905 27.6061   2
 -16  -2  -5 224.718 25.0214   2
 -16   2  -5 243.480 24.0229   2
 -16  -2   5 235.584 25.5143   2
  16   2   5 204.259 21.2030   1
  16  -2  -5 217.286 21.9063   1
 -18  -2  -5 144.909 25.4705   2
  18   2  -5 194.265 20.5339   1
 -18   2   5 192.457 27.5594   2
  18  -2   5 186.701 25.5730   1
  18  -2  -5 218.712 24.3760   1
 -18  -2   5 194.023 27.8414   2
 -18   2  -5 174.596 24.0103   2
  18   2   5 188.740 22.6804   1
 -20   2   5 56.0709 23.7673   2
 -20  -2  -5 37.5898 20.0888   2
  20  -2   5 23.6258 22.7293   1
 -20   2  -5 45.0777 19.0384   2
 -20  -2   5 60.3514 23.4138   2
  20  -2  -5 29.3670 21.0751   1
 -22  -2  -5 52.5821 25.6817   2
 -22   2   5 1.10383 30.7919   2
 -22   2  -5 28.1118 25.3830   2
 -22  -2   5 54.5191 29.1518   2
  -1   3   5 1663.64 71.8509   2
   1  -3   5 1623.06 72.7692   1
   1   3  -5 1688.60 72.5308   1
  -1   3   5 1595.17 72.6436   1
  -1  -3  -5 1705.71 71.8661   2
  -1  -3  -5 1659.95 72.5564   1
  -1   3  -5 1715.32 72.6941   1
   1  -3  -5 1673.25 71.6597   2
   1  -3  -5 1687.07 72.7325   1
   1   3   5 1588.92 72.5342   1
  -1  -3   5 1631.43 72.6567   1
  -3   3   5 1739.31 76.3493   2
   3  -3   5 1784.20 75.9625   2
  -3  -3  -5 1787.77 76.2562   2
  -3   3   5 1679.58 77.0108   1
   3   3  -5 1777.71 76.6935   1
  -3  -3  -5 1779.87 76.7567   1
   3  -3   5 1789.58 77.3334   1
   3   3   5 1731.55 76.8370   1
  -3   3  -5 1795.36 75.9924   2
   3  -3  -5 1780.29 76.0849   2
  -3  -3   5 1712.97 75.8699   2
  -3  -3   5 1558.87 77.3909   1
  -3   3  -5 1816.22 76.9823   1
   3  -3  -5 1852.11 77.2706   1
   5   3  -5 1761.31 76.1533   1
   5  -3   5 1846.56 76.0442   2
  -5  -3  -5 1790.70 76.1760   1
   5  -3   5 1707.79 76.9475   1
  -5  -3  -5 1681.56 76.8264   2
  -5   3   5 1648.66 76.3613   2
   5   3  -5 1700.58 75.8768   2
  -5  -3   5 1706.47 75.8605   2
   5  -3  -5 1822.18 76.9860   1
   5  -3  -5 1743.71 75.9277   2
  -5  -3   5 1684.32 76.1446   1
  -5   3  -5 1808.65 76.6293   1
   5   3   5 1719.57 76.3175   1
  -5   3  -5 1758.22 75.9427   2
   7  -3   5 1157.35 50.6993   2
   7  -3   5 1109.87 51.3385   1
  -7  -3  -5 1139.86 51.0542   2
   7   3  -5 1138.53 50.3084   1
   7   3  -5 1124.23 50.4128   2
  -7   3   5 1115.60 51.0406   2
  -7  -3  -5 1160.16 50.1485   1
   7   3   5 1141.17 50.6043   1
   7  -3  -5 1129.93 51.2937   1
  -7   3  -5 1095.23 50.6195   1
   7   3   5 1101.23 50.6244   2
  -7  -3   5 1104.18 50.7935   2
  -7   3  -5 1156.62 50.9403   2
   7  -3  -5 1111.88 50.4794   2
  -9  -3  -5 1459.87 62.9849   2
   9  -3   5 1370.14 62.4913   2
  -9   3   5 1432.67 63.0003   2
   9   3  -5 1349.11 62.3523   2
  -9  -3  -5 1426.54 61.2855   1
   9  -3   5 1390.62 63.0189   1
   9   3  -5 1425.51 61.6350   1
  -9   3  -5 1309.86 61.7871   1
   9   3   5 1442.26 62.0722   1
   9  -3  -5 1407.02 62.8089   1
   9  -3  -5 1293.20 62.1027   2
  -9  -3   5 1394.78 62.6208   2
  -9   3  -5 1464.38 62.8741   2
   9  -3  -5 1332.03 62.5440   1
   9   3   5 1312.75 62.3163   2
 -11  -3  -5 280.400 15.1854   1
 -11  -3  -5 243.961 19.2652   2
  11   3  -5 276.044 16.3960   1
  11  -3   5 275.835 18.5311   1
  11   3  -5 290.441 16.6979   1
  11   3  -5 216.011 21.7495   2
 -11   3   5 299.599 19.7419   2
  11  -3  -5 220.276 17.8009   1
  11   3   5 274.805 17.4648   1
  11  -3  -5 274.841 19.2180   1
 -11  -3   5 269.281 19.5228   2
 -11   3  -5 274.447 16.2676   1
 -11   3  -5 294.388 18.8296   2
 -13  -3  -5 633.699 31.6553   1
 -13  -3  -5 688.033 35.2954   2
  13  -3   5 712.576 35.0335   1
  13   3  -5 558.955 32.5895   1
  13   3  -5 640.859 32.3145   1
 -13   3   5 652.305 36.0335   2
 -13  -3   5 660.180 35.6470   2
  13   3   5 708.492 33.3551   1
 -13   3  -5 673.673 35.3761   2
  13  -3  -5 706.439 34.9812   1
 -15   3   5 892.391 47.2816   2
 -15  -3  -5 913.560 46.2464   2
  15   3  -5 890.518 42.5673   1
  15  -3   5 923.498 45.9534   1
 -15  -3   5 891.284 46.8995   2
  15  -3  -5 907.985 45.2323   1
  15   3   5 891.620 43.6575   1
 -15   3  -5 865.182 46.1466   2
  17   3  -5 181.856 17.9907   1
 -17  -3  -5 179.782 23.8894   2
 -17   3   5 193.152 25.5425   2
  17  -3   5 158.660 23.9516   1
  17   3   5 185.638 20.2396   1
 -17  -3   5 176.195 25.9053   2
 -17   3  -5 204.966 22.3281   2
  17  -3  -5 138.408 22.5364   1
 -19  -3  -5 133.115 21.4390   2
  19  -3   5 183.246 22.7829   1
 -19   3   5 188.512 31.2677   2
 -19   3  -5 176.873 26.4149   2
 -19  -3   5 233.399 31.0904   2
  19  -3  -5 202.519 28.4342   1
 -21  -3  -5 196.696 33.8229   2
 -21   3   5 266.047 39.3254   2
 -21  -3   5 264.797 38.1874   2
 -21   3  -5 140.579 25.8449   2
   0  -4  -5 -0.4226 2.49934   2
   0  -4   5 0.56188 2.05006   2
   0   4  -5 2.49146 2.95667   1
   0  -4  -5 -1.7440 2.84812   1
   0  -4   5 1.78010 3.78780   1
   0   4   5 3.66441 3.98127   1
  -2   4   5 105.704 9.35427   1
   2  -4   5 104.642 6.45689   2
  -2  -4  -5 111.837 7.86635   1
  -2  -4  -5 113.702 6.88055   2
   2   4  -5 106.818 7.70297   1
  -2   4   5 110.790 7.84442   2
   2  -4   5 106.106 9.40244   1
  -2  -4  -5 99.7117 7.43991   2
  -2  -4   5 97.4627 8.45012   1
   2  -4  -5 114.938 6.74536   2
  -2  -4   5 105.201 6.66501   2
  -2   4  -5 108.225 6.52621   2
   2  -4  -5 110.988 8.01440   1
  -2   4  -5 119.923 7.80516   1
  -2  -4   5 106.626 6.44500   2
   2   4   5 101.506 8.74244   1
   4   4  -5 1022.88 45.0175   1
  -4   4   5 1025.58 45.2781   2
   4  -4   5 980.767 46.0094   1
  -4  -4  -5 1030.88 45.1145   2
   4  -4   5 998.127 44.8228   2
  -4  -4  -5 1046.59 45.0963   1
  -4   4  -5 1056.40 45.6277   1
   4   4   5 1003.17 45.2611   1
  -4   4  -5 1050.28 44.8212   2
   4  -4  -5 1024.50 44.8165   2
  -4  -4   5 993.419 44.7758   2
   4  -4  -5 1028.37 45.8541   1
  -4  -4   5 879.625 45.9089   1
  -6  -4  -5 23.2281 4.09790   1
  -6   4   5 28.2657 6.30450   2
   6   4  -5 25.7546 4.12667   1
   6  -4   5 33.7960 5.63111   2
   6  -4   5 27.3598 5.46947   1
   6   4  -5 34.8339 4.93815   2
  -6  -4  -5 36.0363 6.63005   2
   6  -4  -5 28.5282 5.15883   1
  -6   4  -5 30.4978 5.83400   2
   6  -4  -5 31.6107 4.82352   2
  -6   4  -5 26.3241 4.28929   1
   6   4   5 28.2432 5.01298   1
  -6  -4   5 30.2109 6.12237   2
  -6  -4   5 27.9703 5.04904   1
   8  -4   5 429.880 23.1619   1
   8   4  -5 440.937 21.1824   1
   8  -4   5 427.355 22.3412   2
  -8  -4  -5 443.670 20.8609   1
  -8   4   5 434.467 23.2204   2
   8   4  -5 431.239 21.7342   2
  -8  -4  -5 436.915 23.1686   2
  -8  -4   5 450.428 23.1501   2
  -8   4  -5 443.406 22.8419   2
   8  -4  -5 400.531 22.2932   1
   8   4   5 392.427 22.1224   2
   8  -4  -5 438.835 23.7228   1
  -8   4  -5 424.745 21.4161   1
   8   4   5 437.280 21.8740   1
   8  -4  -5 408.393 21.6415   2
 -10  -4  -5 567.255 28.5301   2
  10   4  -5 525.665 25.9685   1
  10  -4   5 525.146 27.7694   2
  10  -4   5 541.716 28.6553   1
 -10  -4  -5 571.998 25.3068   1
  10   4  -5 517.457 27.1434   2
 -10   4   5 548.034 28.8133   2
  10   4   5 590.574 26.8199   1
  10   4   5 463.558 27.1544   2
 -10   4  -5 597.475 28.3698   2
 -10   4  -5 493.396 26.2852   1
 -10  -4   5 522.665 28.4743   2
  10  -4  -5 501.523 27.0347   2
  10  -4  -5 497.404 27.4608   1
  10  -4  -5 570.916 29.0716   1
  12   4  -5 0.76821 6.19620   1
 -12  -4  -5 14.9094 5.65056   1
  12   4  -5 11.7175 5.96446   1
 -12  -4  -5 11.2830 10.1309   2
  12  -4   5 10.4125 8.15486   1
 -12   4   5 -4.6087 10.6351   2
  12   4   5 21.0619 7.04536   1
 -12   4  -5 4.43213 9.55552   2
 -12  -4   5 9.14713 10.2043   2
  12  -4  -5 2.76924 8.78234   1
 -14  -4  -5 26.3228 12.9477   2
  14   4  -5 50.2426 7.69539   1
  14  -4   5 46.3122 10.9460   1
 -14   4   5 18.6763 14.3564   2
 -14  -4  -5 31.0452 7.36302   1
  14   4   5 42.0393 8.98373   1
  14  -4  -5 38.9236 10.7869   1
 -14   4  -5 46.2838 11.8829   2
 -14  -4   5 38.1936 13.5281   2
 -16   4   5 268.470 32.4392   2
  16  -4   5 279.767 25.5460   1
  16   4  -5 258.939 18.9199   1
 -16  -4  -5 255.482 31.4661   2
  16  -4  -5 296.201 24.8706   1
 -16  -4   5 317.845 29.0666   2
  16   4   5 259.776 20.6776   1
 -16   4  -5 256.608 26.4613   2
 -18   4   5 40.4243 19.1355   2
 -18  -4  -5 65.5884 17.7234   2
  18  -4   5 23.9583 16.3312   1
  18  -4  -5 25.1379 14.0329   1
 -18  -4   5 51.5745 19.8692   2
 -18   4  -5 46.2804 16.0127   2
 -20  -4  -5 -20.792 21.2347   2
 -20   4   5 8.88616 24.4970   2
 -20   4  -5 26.2174 20.1894   2
  20  -4  -5 -2.6212 17.6401   1
 -20  -4   5 -0.7177 23.3522   2
 -22   4   5 232.370 52.3935   2
 -22  -4  -5 238.200 40.4616   2
 -22   4  -5 164.635 32.4092   2
 -22  -4   5 247.224 36.7410   2
   1   5  -5 424.519 20.5948   1
  -1   5   5 425.781 20.4974   2
   1  -5   5 425.209 19.5597   2
  -1  -5  -5 419.060 20.5575   1
  -1   5   5 419.080 21.3777   1
   1  -5   5 415.850 21.2307   1
  -1  -5  -5 431.621 20.2814   2
   1  -5  -5 439.329 20.0738   2
   1  -5  -5 441.073 20.7227   1
  -1   5  -5 427.684 20.5658   1
  -1  -5   5 409.000 20.7733   1
  -1   5  -5 442.756 19.7375   2
   1   5   5 414.173 20.8845   1
  -1  -5   5 424.458 19.7329   2
  -3   5   5 582.910 27.5088   2
  -3  -5  -5 569.654 27.1484   1
  -3  -5  -5 626.764 27.3081   2
   3   5  -5 575.395 27.1049   1
   3  -5   5 595.636 26.6054   2
   3  -5   5 601.997 28.2382   1
  -3  -5  -5 574.512 27.1779   2
   3  -5  -5 598.881 27.8725   1
   3  -5  -5 604.758 26.9605   2
  -3  -5   5 554.123 26.6649   2
   3   5   5 586.593 27.4917   1
  -3  -5   5 562.055 27.3756   1
  -3   5  -5 612.419 27.6581   1
  -3   5  -5 582.957 26.8330   2
   5  -5   5 1364.78 59.6880   2
  -5   5   5 1353.90 60.5058   2
  -5  -5  -5 1392.85 60.3418   2
   5   5  -5 1382.22 59.7163   1
  -5  -5  -5 1409.32 59.7836   1
   5  -5   5 1347.30 60.9963   1
  -5  -5   5 1396.89 61.9033   2
  -5   5  -5 1325.37 60.3117   1
   5  -5  -5 1362.18 60.7642   1
   5   5   5 1398.19 60.0393   1
  -5   5  -5 1238.04 61.9955   2
   5  -5  -5 1418.26 60.0128   2
  -5  -5   5 1234.51 60.5661   1
  -7  -5  -5 1168.26 51.5955   2
   7   5  -5 1089.78 50.8265   2
   7  -5   5 1135.79 50.9359   2
   7  -5   5 1123.07 51.9727   1
  -7   5   5 1150.52 51.7572   2
   7   5  -5 1152.84 50.3341   1
  -7  -5  -5 1161.57 50.2515   1
   7   5   5 1168.79 50.6065   1
   7  -5  -5 1125.84 50.8672   2
  -7   5  -5 1137.55 51.2991   2
   7  -5  -5 1153.21 51.9039   1
  -7  -5   5 1125.20 51.3304   2
   7  -5  -5 1105.05 51.6170   1
  -7   5  -5 1096.27 50.9753   1
  -7  -5   5 1080.64 50.8949   1
   9  -5   5 246.826 16.2702   1
  -9   5   5 237.724 17.0006   2
  -9  -5  -5 241.405 16.6757   2
   9   5  -5 213.477 14.5222   2
  -9  -5  -5 235.784 13.0956   1
   9   5  -5 240.675 13.6466   1
   9  -5   5 224.033 15.2415   2
  -9   5  -5 248.190 16.4525   2
   9  -5  -5 232.685 15.7202   1
   9  -5  -5 238.296 17.7655   1
   9   5   5 257.463 14.4688   1
  -9   5  -5 211.262 13.8747   1
   9   5   5 195.599 14.9559   2
   9  -5  -5 196.747 14.3929   2
  -9  -5   5 240.422 16.8821   2
  11  -5   5 309.295 21.6973   1
 -11  -5  -5 336.267 21.7554   2
 -11   5   5 344.781 22.1341   2
  11   5  -5 351.540 18.2821   1
  11   5  -5 292.763 18.2751   1
 -11  -5  -5 350.237 17.2966   1
  11  -5  -5 311.333 22.3486   1
 -11   5  -5 339.780 21.2938   2
  11   5   5 357.240 18.8064   1
 -11  -5   5 331.432 22.2462   2
  13   5  -5 359.664 18.4154   1
  13  -5   5 332.925 23.3175   1
 -13   5   5 328.267 24.7400   2
 -13  -5  -5 357.624 24.0751   2
  13   5  -5 267.493 18.9698   1
 -13  -5  -5 322.149 18.0243   1
  13   5   5 325.713 19.5490   1
  13  -5  -5 329.654 24.3357   1
 -13  -5   5 355.667 24.5172   2
 -13   5  -5 335.056 22.9563   2
  15   5  -5 423.606 22.3101   1
  15  -5   5 427.464 28.4369   1
 -15  -5  -5 417.375 29.1661   2
 -15   5   5 417.297 30.2320   2
  15   5   5 390.050 23.3200   1
 -15  -5   5 421.623 29.9217   2
  15  -5  -5 422.845 28.2006   1
 -15   5  -5 383.460 27.7432   2
 -17   5   5 478.170 33.7791   2
 -17  -5  -5 427.668 32.2617   2
  17  -5   5 460.730 32.9102   1
  17  -5  -5 460.898 31.2794   1
 -17  -5   5 406.823 33.3683   2
 -17   5  -5 392.706 30.4534   2
 -19   5   5 152.766 24.8013   2
  19  -5   5 155.126 21.8522   1
 -19  -5  -5 176.438 28.4744   2
  19  -5  -5 171.898 27.9316   1
 -19   5  -5 167.810 28.5284   2
 -19  -5   5 179.259 31.0385   2
  21  -5   5 54.5905 25.5660   1
 -21   5   5 90.0662 29.0221   2
 -21  -5  -5 60.3841 24.9003   2
 -21   5  -5 101.469 24.3855   2
  21  -5  -5 99.0071 28.1974   1
 -21  -5   5 117.571 27.9178   2
   0   6  -5 -5.4485 2.78037   1
   0  -6  -5 -1.4884 3.01994   2
   0  -6   5 1.03534 4.17391   1
   0   6   5 4.64191 3.83933   2
   0  -6  -5 1.76106 2.94724   1
   0  -6   5 -3.3307 2.73946   2
  -2  -6  -5 1.20286 3.49724   2
  -2  -6  -5 7.71408 3.47878   1
  -2   6   5 5.06163 4.01235   2
   2  -6   5 8.42179 3.17702   2
   2   6  -5 6.65956 3.56283   1
   2  -6   5 10.2291 4.71824   1
  -2  -6   5 6.36527 4.11621   1
   2  -6  -5 7.42780 3.79131   1
   2   6   5 7.97002 4.36329   1
  -2   6  -5 12.8405 3.27010   2
   2  -6  -5 3.76162 3.13370   2
  -2  -6   5 0.54475 3.33615   2
  -2  -6   5 5.42439 3.56531   2
  -2   6  -5 8.31391 3.55406   1
  -4   6   5 174.375 12.5288   2
  -4  -6  -5 177.851 10.5064   1
   4   6  -5 187.587 10.7222   1
   4  -6   5 184.687 10.4767   2
  -4  -6  -5 175.089 12.0706   2
   4  -6   5 190.511 12.5793   1
  -4   6  -5 179.961 10.8078   2
   4  -6  -5 174.435 11.5741   1
  -4  -6   5 182.562 10.9153   2
   4   6   5 190.592 11.8560   1
  -4   6  -5 174.521 10.9933   1
  -4  -6   5 182.661 11.1918   1
   4  -6  -5 184.693 10.8901   2
  -6  -6  -5 52.5750 8.97620   2
  -6   6   5 47.7383 7.80600   2
  -6  -6  -5 48.0827 6.12026   1
   6  -6   5 47.3114 6.88339   2
   6   6  -5 40.6944 5.00564   1
   6  -6   5 45.1863 6.89724   1
  -6   6  -5 51.2090 8.63587   2
   6  -6  -5 38.3887 5.92215   1
   6  -6  -5 53.8635 7.26379   2
  -6  -6   5 50.6062 7.70261   2
  -6   6  -5 43.4475 7.14549   1
   6  -6  -5 56.0973 7.79987   1
   6   6   5 46.0708 7.98451   1
   8  -6   5 -3.5750 5.76156   1
   8   6  -5 -6.7859 6.44599   2
  -8   6   5 2.21175 7.79746   2
   8  -6   5 3.78646 6.04472   2
   8   6  -5 3.96881 4.05089   1
  -8  -6  -5 2.19352 4.03531   1
  -8  -6  -5 1.19835 7.38994   2
  -8   6  -5 1.12088 5.26563   1
   8  -6  -5 4.33477 5.64679   2
  -8  -6   5 6.78182 7.56556   2
   8  -6  -5 4.61749 5.51989   1
  -8   6  -5 -4.4288 6.49641   2
   8   6   5 4.19686 4.75964   1
   8  -6  -5 -8.4291 6.78264   1
 -10  -6  -5 50.5628 10.4255   2
 -10  -6  -5 59.9340 8.13214   1
 -10   6   5 63.6759 11.2055   2
  10   6  -5 56.8274 8.52605   1
  10  -6   5 55.7741 9.84859   2
  10  -6   5 85.6574 13.1279   1
  10   6  -5 42.9253 8.56454   2
 -10   6  -5 67.1397 10.5868   2
  10   6   5 66.9837 9.53198   1
  10  -6  -5 55.2984 10.0109   1
 -10  -6   5 47.6151 10.7987   2
  12   6  -5 5.46447 5.90441   1
 -12   6   5 4.35051 11.3015   2
  12  -6   5 -14.790 9.02528   1
 -12  -6  -5 8.79908 5.68327   1
 -12  -6  -5 5.14008 10.4961   2
  12   6  -5 1.90615 6.00932   1
  12  -6  -5 -0.3640 9.19897   1
 -12   6  -5 -4.1436 9.52366   2
  12   6   5 8.73572 5.77852   1
 -12  -6   5 -7.2539 10.9347   2
 -14   6   5 64.8550 15.3812   2
  14  -6   5 35.2547 11.2101   1
  14   6  -5 42.7845 7.97468   1
 -14  -6  -5 30.8365 7.47729   1
 -14  -6  -5 45.0946 13.8677   2
 -14  -6   5 39.7471 14.0259   2
  14  -6  -5 24.5230 12.2732   1
 -14   6  -5 34.1844 12.4410   2
  14   6   5 29.1067 7.26400   1
 -16  -6  -5 21.5646 15.1900   2
  16  -6   5 21.2380 13.8579   1
 -16   6   5 37.7946 17.5914   2
 -16   6  -5 5.29308 24.8217   2
  16  -6  -5 -3.7864 12.5952   1
 -18  -6  -5 5.99257 17.7634   2
 -18   6   5 7.15686 20.3057   2
  18  -6   5 -13.918 17.2925   1
 -18   6  -5 3.94955 16.7425   2
  18  -6  -5 13.5714 14.6756   1
 -18  -6   5 14.2820 19.4220   2
  20  -6   5 -5.6761 21.7762   1
 -20  -6  -5 -2.3331 22.0744   2
 -20   6   5 -9.0274 25.8411   2
 -20  -6   5 37.1718 23.8138   2
 -20   6  -5 20.1890 22.1793   2
  20  -6  -5 2.02786 19.0113   1
  -1   7   5 2237.08 98.3635   2
   1  -7   5 2146.11 97.7040   2
  -1  -7  -5 2318.39 98.0212   1
   1   7  -5 2293.91 97.8412   1
   1  -7   5 2199.53 98.3169   1
  -1  -7  -5 2298.20 98.1854   2
  -1   7  -5 2310.01 98.0996   1
   1  -7  -5 2240.20 98.2381   1
  -1  -7   5 2154.57 97.9717   1
  -1  -7   5 2136.35 98.1051   2
  -1   7  -5 2305.53 97.6481   2
   1  -7  -5 2319.52 98.0412   2
  -3  -7  -5 521.694 24.6605   1
   3   7  -5 540.821 24.7212   1
   3  -7   5 542.866 24.4088   2
  -3   7   5 528.578 26.0889   2
   3  -7   5 517.071 26.0184   1
  -3  -7  -5 510.624 25.5326   2
  -3  -7  -5 538.578 25.2254   2
  -3  -7   5 504.137 24.9068   1
   3  -7  -5 537.269 24.9319   2
  -3  -7   5 489.858 24.5864   2
  -3   7  -5 514.135 25.0933   1
  -3   7  -5 532.211 24.9715   2
   3  -7  -5 511.303 25.5007   1
   3   7   5 539.249 25.4003   1
  -3  -7   5 523.570 24.7256   2
   5  -7   5 282.807 14.5469   2
  -5   7   5 261.592 16.6198   2
   5  -7   5 263.371 16.2663   1
  -5  -7  -5 263.360 16.1733   2
   5   7  -5 270.014 14.5337   1
  -5  -7  -5 278.311 14.0417   1
  -5   7  -5 265.777 14.9812   1
   5  -7  -5 265.504 14.5957   2
   5   7   5 294.761 15.0876   1
  -5   7  -5 285.466 15.6651   2
   5  -7  -5 258.761 15.6938   1
  -5  -7   5 262.382 14.7347   1
  -5  -7   5 269.307 15.7213   2
   5  -7  -5 270.563 17.1665   1
   7   7  -5 1512.34 64.0664   1
  -7   7   5 1477.53 66.1756   2
   7  -7   5 1477.77 66.3051   1
   7  -7   5 1418.66 64.8741   2
  -7  -7  -5 1498.77 64.0711   1
  -7  -7  -5 1518.73 65.8409   2
   7  -7  -5 1479.29 66.1692   1
  -7   7  -5 1361.20 65.0517   1
   7  -7  -5 1427.11 64.9600   2
  -7  -7   5 1455.06 65.5086   2
   7  -7  -5 1345.24 65.6224   1
  -7   7  -5 1510.01 65.7266   2
  -7  -7   5 1439.33 64.9420   1
   7   7   5 1490.44 64.4538   1
   9  -7   5 640.463 33.5428   2
   9  -7   5 714.384 35.5105   1
  -9  -7  -5 714.782 31.7705   1
  -9  -7  -5 724.738 35.3004   2
   9   7  -5 702.181 31.9814   1
  -9   7   5 712.242 35.8073   2
  -9  -7   5 713.348 35.0338   2
   9   7   5 662.358 33.1287   1
  -9   7  -5 721.643 34.5393   2
   9  -7  -5 711.412 36.1963   1
   9  -7  -5 641.263 33.2274   2
  11  -7   5 798.702 39.1145   1
 -11  -7  -5 745.508 34.6617   1
 -11   7   5 795.048 39.8341   2
  11   7  -5 702.074 34.8195   1
  11   7  -5 798.380 34.7587   1
 -11  -7  -5 768.004 39.1061   2
  11  -7  -5 782.271 39.7724   1
 -11   7  -5 766.131 38.5130   2
 -11  -7   5 778.375 38.9681   2
  11   7   5 695.868 36.6375   1
 -13  -7  -5 225.729 14.1931   1
 -13  -7  -5 253.580 21.8097   2
  13  -7   5 255.610 21.6742   1
 -13   7   5 247.097 23.3876   2
  13  -7  -5 233.692 22.2194   1
  13   7   5 210.457 20.7774   1
 -13  -7   5 222.583 22.4633   2
 -13   7  -5 252.024 20.7826   2
  15  -7   5 334.602 26.8500   1
 -15   7   5 343.658 31.2886   2
 -15  -7  -5 309.088 29.6593   2
 -15   7  -5 316.950 26.6221   2
  15  -7  -5 275.443 27.1788   1
 -15  -7   5 339.170 28.8230   2
  17  -7   5 414.549 33.3721   1
 -17  -7  -5 412.163 32.5232   2
 -17   7   5 425.478 35.3443   2
 -17  -7   5 378.017 34.1337   2
  17  -7  -5 426.949 36.0564   1
 -17   7  -5 421.679 32.3395   2
 -19   7   5 207.598 35.0984   2
  19  -7   5 193.457 33.1599   1
 -19  -7  -5 190.468 25.3689   2
  19  -7  -5 255.904 29.8068   1
 -19  -7   5 195.825 33.0914   2
 -19   7  -5 194.071 32.1186   2
 -21  -7  -5 174.743 28.5546   2
 -21   7   5 267.164 45.1812   2
  21  -7   5 187.809 29.2778   1
 -21   7  -5 202.873 29.1145   2
  21  -7  -5 225.956 38.5041   1
 -21  -7   5 224.211 31.7542   2
   0  -8  -5 -1.9746 3.84068   2
   0   8   5 -0.0002 5.52872   2
   0  -8   5 7.60427 4.80589   1
   0  -8  -5 8.66725 3.70316   1
   0   8  -5 9.35846 3.62545   1
   0  -8   5 4.77212 3.70669   2
  -2  -8  -5 1705.30 73.6836   2
  -2  -8  -5 1684.04 73.1506   1
   2   8  -5 1728.94 73.0393   1
   2  -8   5 1611.29 73.8846   1
  -2   8   5 1652.53 74.0823   2
   2  -8   5 1653.65 72.8628   2
   2  -8  -5 1622.28 73.6556   1
  -2  -8   5 1665.91 73.1916   2
  -2  -8   5 1596.85 73.1573   1
  -2   8  -5 1649.08 73.9894   2
  -2   8  -5 1679.80 73.4013   1
   2  -8  -5 1703.23 73.4542   2
   4  -8   5 727.811 35.0144   1
  -4   8   5 741.134 35.3114   2
  -4  -8  -5 746.899 34.6487   2
   4   8  -5 733.216 33.5696   1
  -4  -8  -5 721.121 34.8808   2
  -4  -8  -5 742.111 33.5342   1
   4  -8   5 726.421 33.6193   2
  -4   8  -5 769.621 34.5500   2
  -4  -8   5 728.233 33.6619   1
  -4  -8   5 711.220 34.2694   2
  -4  -8   5 712.113 34.0463   2
   4  -8  -5 725.644 34.7010   1
  -4   8  -5 727.553 34.1482   1
   4  -8  -5 743.812 35.3086   1
   4  -8  -5 746.502 34.0686   2
   6  -8   5 33.0270 6.47467   2
   6   8  -5 38.2187 4.72714   1
  -6   8   5 20.6231 9.03854   2
   6  -8   5 39.5406 6.92615   1
  -6  -8  -5 31.7116 4.62013   1
  -6  -8  -5 36.2259 7.68448   2
  -6  -8   5 36.2068 6.25494   1
   6  -8  -5 32.7178 7.21463   1
  -6  -8   5 41.0227 7.70823   2
   6  -8  -5 27.3124 6.09954   1
   6   8   5 31.1058 6.07591   1
   6  -8  -5 29.4857 5.88173   2
  -6   8  -5 43.3568 7.73688   2
  -6   8  -5 27.9894 5.41678   1
  -8   8   5 1.84798 8.79101   2
   8  -8   5 -6.9485 7.03470   1
  -8  -8  -5 -4.8624 3.97086   1
  -8  -8  -5 -8.0801 8.61853   2
   8  -8   5 -2.4916 6.41524   2
   8   8   5 7.60559 7.20794   1
  -8   8  -5 8.53454 8.08925   2
   8  -8  -5 -0.1215 7.01686   2
   8  -8  -5 -0.7805 8.13121   1
  -8  -8   5 1.40581 3.47146   1
  -8  -8   5 -10.286 8.47153   2
 -10   8   5 805.315 40.7313   2
 -10  -8  -5 779.223 35.4039   1
  10  -8   5 787.419 39.9450   1
 -10  -8  -5 809.362 39.6737   2
  10   8  -5 681.331 35.9221   1
  10  -8  -5 784.435 40.8780   1
  10   8   5 827.308 37.1087   1
 -10  -8   5 808.840 39.5941   2
 -10   8  -5 779.597 39.3226   2
 -12   8   5 319.323 24.5333   2
  12  -8   5 321.989 22.7350   1
 -12  -8  -5 273.816 15.4687   1
 -12  -8  -5 283.736 22.6271   2
  12   8   5 292.951 15.7415   1
 -12  -8   5 280.969 23.2925   2
  12  -8  -5 254.528 24.1600   1
 -12   8  -5 298.532 21.4402   2
 -14   8   5 29.7610 15.8626   2
  14  -8   5 8.54054 12.0434   1
 -14  -8  -5 17.7300 13.5781   2
  14  -8  -5 -2.0537 11.7898   1
 -14  -8   5 11.5273 14.5769   2
 -14   8  -5 0.51828 12.8443   2
  16  -8   5 317.656 44.3399   1
 -16  -8  -5 308.254 28.9632   2
 -16   8   5 320.752 31.6586   2
 -16   8  -5 290.817 27.9761   2
 -16  -8   5 334.341 30.9343   2
 -18   8   5 -9.3139 22.6973   2
 -18  -8  -5 41.9879 19.4557   2
  18  -8   5 18.9207 18.1624   1
 -18   8  -5 33.1296 19.0484   2
 -18  -8   5 39.5668 20.8337   2
  18  -8  -5 13.8872 16.2696   1
 -20   8   5 66.7317 29.2555   2
 -20  -8  -5 24.7297 23.2479   2
  20  -8   5 8.03069 23.3450   1
 -20   8  -5 33.0932 24.0804   2
 -20  -8   5 53.9296 25.6790   2
  20  -8  -5 21.4389 20.3927   1
  -1   9   5 2137.76 96.6924   2
  -1  -9  -5 2220.33 95.9544   1
   1  -9   5 2163.66 96.2589   1
  -1  -9  -5 2206.46 96.3510   2
   1  -9   5 2173.74 95.6692   2
   1   9  -5 2214.74 95.6212   1
  -1   9  -5 2216.56 96.0058   2
  -1  -9   5 2109.26 95.8746   1
  -1   9  -5 2164.08 95.8273   1
   1  -9  -5 2259.94 96.3093   2
  -1  -9   5 2252.63 95.9385   2
   1  -9  -5 2167.17 96.2123   1
   3  -9   5 2175.72 94.1658   2
   3   9  -5 2256.70 94.0291   1
  -3   9   5 2117.09 95.3523   2
  -3  -9  -5 2172.07 94.0870   1
  -3  -9  -5 2156.79 95.0530   2
   3  -9   5 2142.25 95.1804   1
  -3  -9   5 2136.55 94.4649   2
  -3   9  -5 2106.50 94.5185   1
  -3   9  -5 2220.56 94.8564   2
   3  -9  -5 2135.66 94.9719   1
   3  -9  -5 2147.57 95.0072   1
   3  -9  -5 2176.39 94.7223   2
  -3  -9   5 2088.03 94.0835   1
  -3  -9   5 2141.68 94.4718   2
  -5  -9  -5 257.485 16.1401   2
   5   9  -5 264.406 13.7623   1
   5  -9   5 249.906 16.5040   1
  -5  -9  -5 243.679 15.3966   2
  -5   9   5 242.613 17.1104   2
   5  -9   5 249.808 14.4737   2
  -5  -9  -5 252.798 13.4580   1
  -5  -9   5 236.389 14.9840   2
   5  -9  -5 233.883 15.4181   1
  -5   9  -5 241.839 14.4291   1
   5  -9  -5 237.445 17.0589   1
  -5   9  -5 268.962 15.6540   2
   5  -9  -5 254.962 14.6648   2
  -5  -9   5 244.707 15.5752   2
  -5  -9   5 246.048 13.9695   1
  -7  -9  -5 1176.79 52.0027   1
   7  -9   5 1122.55 53.1476   2
  -7  -9  -5 1202.59 54.3387   2
   7  -9   5 1202.47 54.9626   1
   7   9  -5 1191.60 51.9638   1
  -7   9   5 1190.27 55.0253   2
   7  -9  -5 1227.82 55.3024   1
  -7  -9   5 1187.14 54.0883   2
   7  -9  -5 1091.43 53.2359   2
  -7  -9   5 1124.26 52.8567   1
  -7   9  -5 1194.91 54.2801   2
  -9  -9  -5 1309.82 57.5460   1
  -9  -9  -5 1354.55 61.1827   2
   9  -9   5 1317.82 61.5300   1
  -9   9   5 1293.19 61.5105   2
   9   9  -5 1175.10 57.7425   1
  -9  -9   5 1375.76 60.8803   2
  -9   9  -5 1289.35 60.8691   2
   9  -9  -5 1361.37 61.8224   1
 -11   9   5 1027.50 51.2224   2
  11  -9   5 1074.12 50.5021   1
 -11  -9  -5 1031.83 50.4621   2
 -11  -9  -5 942.954 46.0613   1
 -11   9  -5 1042.27 50.0398   2
 -11  -9   5 1023.32 50.3619   2
  11  -9  -5 1047.45 51.4353   1
 -13  -9  -5 360.522 26.3482   2
  13  -9   5 363.581 27.2618   1
 -13   9   5 344.895 29.3583   2
 -13   9  -5 341.850 25.8069   2
 -13  -9   5 361.937 27.5639   2
  13  -9  -5 350.633 28.7158   1
 -15  -9  -5 464.155 31.8592   2
 -15   9   5 417.371 34.7595   2
  15  -9   5 423.400 39.6167   1
 -15  -9   5 400.680 40.8068   2
  15  -9  -5 459.385 35.5003   1
 -15   9  -5 362.450 39.3012   2
  17  -9   5 225.053 29.0763   1
 -17  -9  -5 205.256 28.8686   2
 -17   9   5 210.052 33.3410   2
  17  -9  -5 227.451 27.4935   1
 -17  -9   5 297.292 30.9693   2
 -17   9  -5 170.812 29.1310   2
 -19  -9  -5 225.416 35.2667   2
 -19   9   5 253.976 39.9493   2
  19  -9   5 272.431 36.2213   1
  19  -9  -5 270.524 33.3327   1
 -19  -9   5 243.782 36.9607   2
 -19   9  -5 254.381 29.1597   2
  21  -9   5 441.416 47.2071   1
 -21  -9   5 371.650 46.4885   2
 -21   9  -5 329.895 47.8796   2
  21  -9  -5 385.421 43.9818   1
   0  10   5 8.00925 6.54414   2
   0  10  -5 -4.7274 3.66742   1
   0 -10  -5 -6.3619 4.95471   2
   0 -10  -5 -4.4398 4.41782   1
   0 -10   5 -4.6510 4.72208   2
   0 -10   5 0.11440 4.75401   1
   2  10  -5 643.843 28.9172   1
  -2  10   5 616.276 31.0037   2
   2 -10   5 614.884 30.2096   1
   2 -10   5 625.470 29.3555   2
  -2 -10  -5 595.132 30.0100   2
  -2 -10  -5 646.294 29.1496   1
  -2 -10   5 613.966 29.5651   2
  -2  10  -5 587.736 29.0905   1
   2 -10  -5 601.521 29.6764   1
  -2  10  -5 636.162 29.9333   2
   2 -10  -5 607.762 29.7239   2
   2 -10  -5 602.823 30.6339   1
  -2 -10   5 595.210 29.5296   1
  -4  10   5 253.472 17.9518   2
  -4 -10  -5 253.473 15.7939   2
   4 -10   5 244.951 17.0457   1
  -4 -10  -5 292.805 17.0164   2
   4  10  -5 275.443 14.1311   1
  -4 -10  -5 260.128 13.8680   1
   4 -10   5 262.703 15.2868   2
  -4 -10   5 257.831 15.8244   2
   4 -10  -5 254.280 15.3228   2
  -4 -10   5 277.936 16.2842   2
  -4  10  -5 235.171 14.8834   1
  -4  10  -5 277.975 16.4494   2
   4 -10  -5 251.259 17.5282   1
  -4 -10   5 249.873 14.7071   1
   4 -10  -5 261.876 16.2265   1
  -6 -10  -5 92.4279 8.67277   1
   6 -10   5 96.6380 10.4963   2
  -6 -10  -5 98.8649 12.0147   2
  -6 -10  -5 140.649 13.5895   2
  -6  10   5 105.242 13.9793   2
   6  10  -5 111.194 9.09550   1
   6 -10   5 99.0973 13.0989   1
   6 -10  -5 85.8595 10.5519   2
  -6  10  -5 111.771 12.1499   2
  -6 -10   5 121.276 9.17830   1
   6 -10  -5 94.4135 14.9870   1
  -6 -10   5 124.771 12.0611   2
  -6 -10   5 97.3266 11.0740   2
   8 -10   5 64.0699 10.5672   1
   8 -10   5 72.1149 10.4446   2
  -8 -10  -5 76.7608 12.0184   2
   8  10  -5 61.6892 8.01883   1
  -8  10   5 80.7630 12.4289   2
  -8 -10  -5 52.2374 7.91213   1
   8 -10  -5 97.3248 16.1187   1
  -8  10  -5 85.4349 11.1972   2
  -8 -10   5 86.2178 14.2178   2
  -8 -10   5 92.4420 7.11855   1
 -10 -10  -5 320.569 17.4721   1
  10 -10   5 322.596 23.7662   1
 -10 -10  -5 336.238 23.7820   2
 -10  10   5 329.684 24.7851   2
 -10  10  -5 346.830 22.6041   2
  10 -10  -5 325.137 25.0467   1
 -10 -10   5 365.087 23.9453   2
 -12  10   5 -2.0926 14.7140   2
 -12 -10  -5 8.80543 12.4660   2
  12 -10   5 -0.5208 10.6629   1
  12 -10  -5 -13.871 11.0435   1
 -12  10  -5 14.4192 11.6006   2
 -12 -10   5 6.94740 12.9546   2
 -14 -10  -5 24.1513 18.6040   2
 -14  10   5 34.6716 20.5347   2
  14 -10   5 9.04926 16.3111   1
 -14  10  -5 30.0785 14.2713   2
  14 -10  -5 17.4480 15.7930   1
 -14 -10   5 39.5622 15.9975   2
 -16 -10  -5 354.695 32.5375   2
  16 -10   5 381.969 31.8870   1
 -16  10   5 375.013 35.3087   2
  16 -10  -5 376.083 30.8739   1
 -16  10  -5 387.991 32.3025   2
 -16 -10   5 327.564 32.2702   2
  18 -10   5 -2.1445 19.3559   1
 -18 -10  -5 -25.387 20.8749   2
 -18  10   5 18.7298 23.9712   2
 -18  10  -5 -3.1371 21.3190   2
 -18 -10   5 11.8197 22.6459   2
  18 -10  -5 -11.066 16.9886   1
 -20  10   5 -25.696 30.0948   2
  20 -10   5 -32.637 25.1795   1
 -20 -10  -5 9.93283 27.1354   2
 -20  10  -5 -27.708 26.0338   2
  20 -10  -5 -17.191 21.5648   1
 -20 -10   5 50.0358 28.6869   2
  -1 -11  -5 1391.45 63.5991   2
   1 -11   5 1381.55 62.9343   2
   1  11  -5 1431.27 62.6834   1
   1 -11   5 1396.54 63.4605   1
  -1 -11  -5 1436.22 63.0310   1
  -1  11   5 1416.90 64.4070   2
   1 -11  -5 1378.27 63.4236   2
  -1  11  -5 1394.25 62.6954   1
  -1 -11   5 1397.39 63.1418   2
   1 -11  -5 1391.41 63.1797   1
   1 -11  -5 1446.53 63.6369   1
  -1  11  -5 1414.45 63.4425   2
  -1 -11   5 1410.75 63.1319   1
  -3 -11  -5 226.299 13.8462   1
   3 -11   5 229.096 14.7570   2
   3  11  -5 276.113 13.9890   1
  -3  11   5 263.981 17.3633   2
  -3 -11  -5 228.942 15.0938   2
   3 -11   5 227.596 16.2500   1
  -3 -11   5 242.114 14.2796   1
   3 -11  -5 230.627 15.3738   1
  -3 -11   5 239.670 15.1766   2
  -3  11  -5 247.500 15.7167   2
  -3  11  -5 237.256 14.3670   1
   3 -11  -5 224.418 17.0839   1
   3 -11  -5 231.972 14.7149   2
   5 -11   5 133.381 11.4315   2
   5  11  -5 160.269 10.3175   1
  -5 -11  -5 135.359 14.1790   2
  -5  11   5 158.475 15.3973   2
   5 -11   5 149.342 14.4189   1
  -5 -11  -5 117.162 13.0035   2
  -5 -11  -5 130.975 9.94181   1
  -5 -11   5 152.362 10.8631   1
   5 -11  -5 156.293 16.2014   1
  -5 -11   5 149.834 12.5052   2
   5 -11  -5 122.463 12.3012   2
  -5 -11   5 160.883 13.4938   2
  -5  11  -5 155.363 13.4471   2
   7 -11   5 976.113 45.0577   1
   7 -11   5 842.099 42.8709   2
  -7  11   5 919.865 45.1939   2
   7  11  -5 932.965 41.1820   1
  -7 -11  -5 946.944 44.5349   2
  -7 -11  -5 898.022 41.1248   1
  -7 -11   5 896.781 42.6628   1
  -7 -11   5 805.649 43.0471   2
   7 -11  -5 966.323 45.4966   1
  -7 -11   5 940.784 43.9361   2
  -7  11  -5 942.403 44.1724   2
  -9 -11  -5 388.336 24.5968   2
  -9  11   5 369.077 25.8514   2
  -9 -11  -5 356.694 18.5976   1
   9 -11   5 410.531 24.7662   1
   9 -11  -5 371.364 25.9204   1
  -9  11  -5 369.252 23.6516   2
  -9 -11   5 400.012 24.5242   2
 -11 -11  -5 568.883 33.5167   2
 -11  11   5 586.285 34.2884   2
  11 -11   5 600.673 33.6516   1
 -11 -11   5 561.015 33.4721   2
  11 -11  -5 547.801 35.1159   1
 -11  11  -5 551.154 32.5294   2
 -13 -11  -5 177.786 23.2963   2
  13 -11   5 140.649 25.3549   1
 -13  11   5 159.104 25.9845   2
  13 -11  -5 142.659 25.1014   1
 -13  11  -5 149.060 21.6731   2
 -13 -11   5 181.221 23.8122   2
  15 -11   5 144.773 18.9171   1
 -15 -11  -5 164.093 25.2559   2
 -15  11   5 163.999 23.6315   2
 -15  11  -5 180.197 26.6218   2
 -15 -11   5 186.595 26.2487   2
  15 -11  -5 183.546 26.3407   1
 -17 -11  -5 313.618 34.7432   2
 -17  11   5 382.001 38.3130   2
  17 -11   5 354.059 33.5448   1
  17 -11  -5 344.416 32.7503   1
 -17 -11   5 329.375 34.3089   2
 -17  11  -5 314.336 35.5736   2
 -19  11   5 159.614 30.3399   2
  19 -11   5 141.068 25.3669   1
 -19 -11  -5 170.476 27.3487   2
 -19  11  -5 146.132 27.7975   2
  19 -11  -5 136.591 22.8964   1
 -19 -11   5 211.097 28.8806   2
  21 -11   5 195.133 34.7234   1
  21 -11  -5 135.228 29.0541   1
   0 -12   5 7.35728 5.52684   1
   0 -12   5 -4.4825 6.04822   2
   0  12   5 2.21744 7.86817   2
   0  12  -5 -4.7239 4.52416   1
   0 -12  -5 2.06775 6.20376   1
   0 -12  -5 -2.8727 6.39796   2
   0 -12  -5 -5.2857 5.05937   1
  -2 -12  -5 1.26023 5.25493   1
  -2 -12  -5 5.79766 6.85857   2
   2 -12   5 -0.1692 5.80107   2
   2 -12   5 3.59214 5.68247   1
  -2  12   5 1.15496 7.78522   2
   2  12  -5 0.37489 4.76485   1
  -2 -12  -5 2.53207 5.83600   1
   2 -12  -5 5.42975 6.93486   1
   2 -12  -5 6.04460 6.55500   2
  -2 -12   5 1.15931 5.19037   1
  -2 -12   5 10.2843 6.31045   2
  -2  12  -5 4.85948 4.99173   1
  -2  12  -5 9.78829 6.26185   2
   2 -12  -5 -5.9431 5.73765   1
  -4 -12  -5 94.6097 8.96843   1
   4 -12   5 103.275 12.9568   1
  -4 -12  -5 91.8699 12.7172   2
  -4 -12  -5 116.035 11.1081   1
  -4  12   5 95.1303 13.9006   2
   4 -12   5 87.9851 10.7547   2
   4  12  -5 116.368 9.86814   1
  -4 -12   5 102.083 9.88914   1
  -4 -12   5 103.948 12.9091   2
   4 -12  -5 98.7688 12.3106   2
  -4 -12   5 71.4764 11.6399   2
   4 -12  -5 97.2520 15.4053   1
  -4  12  -5 102.147 11.6965   2
   6  12  -5 63.1685 8.48866   1
   6 -12   5 46.7422 9.60681   1
  -6 -12  -5 31.2792 5.26898   1
  -6 -12  -5 43.2462 10.2641   2
   6 -12   5 50.5507 8.28333   2
  -6  12   5 49.7203 11.7453   2
  -6  12  -5 53.5180 9.85301   2
   6 -12  -5 41.9011 9.94892   1
  -6 -12   5 42.5342 9.66123   2
  -6 -12   5 21.3329 9.19199   2
  -6 -12   5 58.4269 8.40994   1
  -8 -12  -5 50.2652 11.0281   2
  -8 -12  -5 31.6462 5.42431   1
   8  12  -5 38.3509 5.12271   1
  -8  12   5 30.8088 11.8996   2
   8 -12   5 47.8358 10.1459   1
  -8 -12   5 40.3996 4.61224   1
  -8  12  -5 41.8408 10.2076   2
  -8 -12   5 49.2641 10.5709   2
   8 -12  -5 15.3063 10.3770   1
  10 -12   5 -17.629 10.2379   1
 -10 -12  -5 -13.774 12.0543   2
 -10  12   5 -15.757 12.3167   2
  10 -12  -5 -14.641 11.0159   1
 -10  12  -5 -0.2680 10.9578   2
 -10 -12   5 6.04573 11.8126   2
 -12 -12  -5 5.69758 13.2935   2
  12 -12   5 -21.098 12.5707   1
 -12  12   5 -2.0699 14.5649   2
 -12 -12   5 -6.0932 14.0313   2
  12 -12  -5 7.00002 12.6232   1
 -12  12  -5 9.86987 12.7700   2
  14 -12   5 46.3667 14.2847   1
 -14 -12  -5 26.4596 15.6776   2
 -14  12   5 26.0637 19.2135   2
  14 -12  -5 1.18106 15.3988   1
 -14 -12   5 32.0857 18.5979   2
 -14  12  -5 33.4710 16.7700   2
  16 -12   5 13.4638 16.8531   1
 -16  12   5 9.53504 22.4506   2
 -16 -12  -5 8.66721 18.7350   2
 -16 -12   5 -13.034 18.9447   2
  16 -12  -5 12.0818 15.6596   1
 -16  12  -5 -38.865 19.2078   2
 -18  12   5 31.2817 26.7236   2
 -18 -12  -5 34.5407 23.7654   2
  18 -12   5 25.2869 21.3144   1
 -18 -12   5 -12.329 24.6883   2
 -18  12  -5 31.2729 24.8212   2
  18 -12  -5 20.0372 18.9330   1
  20 -12   5 62.7924 27.9357   1
 -20  12  -5 2.86780 31.4374   2
 -20 -12   5 9.83638 32.5648   2
  20 -12  -5 -7.1970 24.4667   1
  -1 -13  -5 366.450 20.5784   1
  -1 -13  -5 385.146 21.6269   1
   1 -13   5 389.650 21.6378   1
  -1  13   5 415.247 23.5936   2
   1 -13   5 347.451 20.7673   2
   1  13  -5 384.744 20.1227   1
  -1 -13   5 373.882 21.1874   2
   1 -13  -5 392.348 22.5283   1
  -1  13  -5 402.367 21.5900   2
  -1 -13   5 400.772 21.0180   1
   1 -13  -5 362.647 20.9831   1
  -1  13  -5 375.482 20.4193   1
  -3 -13  -5 469.994 24.7783   1
   3 -13   5 488.713 25.5112   2
  -3 -13  -5 505.892 25.3712   1
   3  13  -5 519.364 24.6778   1
  -3  13   5 504.930 28.0294   2
   3 -13   5 501.169 26.8425   1
  -3  13  -5 528.531 26.5993   2
  -3 -13   5 441.721 25.7211   2
  -3 -13   5 510.775 25.1930   1
   3 -13  -5 470.491 27.8972   1
  -5 -13  -5 550.862 26.9636   1
  -5 -13  -5 485.236 25.8692   1
  -5 -13  -5 561.731 30.5830   2
   5 -13   5 555.888 29.7676   1
  -5  13   5 532.838 30.5321   2
   5  13  -5 566.750 26.2552   1
  -5  13  -5 561.893 29.2769   2
   5 -13  -5 531.251 30.8051   1
  -5 -13   5 534.122 29.2578   2
  -5 -13   5 553.064 26.6562   1
   7  13  -5 528.818 25.9665   1
  -7 -13  -5 577.865 31.1546   2
  -7 -13  -5 513.564 26.4088   1
  -7  13   5 568.279 32.2814   2
   7 -13   5 565.893 30.7484   1
  -7 -13  -5 502.715 25.6685   1
  -7  13  -5 563.561 30.3107   2
  -7 -13   5 548.005 29.9882   2
   7 -13  -5 538.852 31.5089   1
  -7 -13   5 535.121 25.9688   1
  -9 -13  -5 242.315 21.5643   2
  -9  13   5 228.075 22.6416   2
   9 -13   5 259.115 21.3296   1
  -9 -13   5 217.546 21.7417   2
  -9  13  -5 224.454 20.0911   2
   9 -13  -5 210.308 23.9031   1
  11 -13   5 309.017 26.0502   1
 -11  13   5 304.509 27.6736   2
 -11 -13  -5 312.291 25.9826   2
  11 -13  -5 254.576 28.0154   1
 -11  13  -5 307.186 25.1901   2
 -11 -13   5 278.572 26.5828   2
  13 -13   5 276.942 26.9898   1
 -13 -13  -5 251.165 26.7116   2
 -13  13   5 263.713 29.9365   2
  13 -13  -5 248.641 27.9517   1
 -13  13  -5 218.447 35.2675   2
 -13 -13   5 267.362 32.8653   2
 -15 -13  -5 224.045 28.7596   2
  15 -13   5 211.429 30.8227   1
 -15  13   5 191.340 33.5885   2
  15 -13  -5 238.640 29.5961   1
 -15 -13   5 256.625 29.6266   2
 -15  13  -5 254.333 30.3771   2
 -17  13   5 258.106 30.9290   2
 -17 -13  -5 211.835 35.1288   2
  17 -13   5 226.372 36.1552   1
  17 -13  -5 260.433 33.6025   1
 -17 -13   5 239.578 34.9400   2
 -17  13  -5 220.414 28.1275   2
 -19 -13  -5 151.839 29.6466   2
 -19  13   5 158.690 33.1629   2
  19 -13   5 139.128 27.7641   1
 -19  13  -5 167.553 31.2254   2
  19 -13  -5 143.265 25.3994   1
 -19 -13   5 177.756 31.9867   2
   0 -14   5 -1.3988 5.77510   1
   0  14  -5 0.90459 5.95535   1
   0 -14  -5 -3.6151 7.14014   1
   0 -14  -5 -4.7020 6.60919   1
   0 -14   5 0.46270 7.39434   2
   2 -14   5 176.651 15.1633   1
   2 -14   5 155.025 14.7056   2
   2  14  -5 173.267 13.0932   1
  -2 -14  -5 190.668 15.0734   1
  -2 -14  -5 184.199 14.0698   1
  -2  14   5 203.379 18.0375   2
  -2  14  -5 199.410 15.2549   2
  -2 -14   5 185.570 14.0418   1
   2 -14  -5 197.512 16.9745   1
  -2 -14   5 198.079 15.5618   2
  -4 -14  -5 415.973 23.2796   1
   4  14  -5 435.235 23.3419   1
  -4 -14  -5 485.388 24.2443   1
   4 -14   5 466.487 26.5899   1
  -4  14   5 461.338 28.0673   2
   4 -14  -5 466.407 27.8771   1
  -4 -14   5 460.300 23.7802   1
  -4  14  -5 495.576 26.1471   2
  -4 -14   5 463.332 27.0614   2
  -6 -14  -5 101.550 11.4087   1
   6 -14   5 134.041 16.2584   1
  -6  14   5 121.836 19.1260   2
  -6 -14  -5 148.413 17.6481   2
  -6 -14  -5 101.268 12.2531   1
   6  14  -5 140.973 11.0268   1
  -6 -14   5 141.900 17.2945   2
  -6  14  -5 130.526 16.1212   2
   6 -14  -5 113.906 18.3989   1
  -6 -14   5 149.245 11.3779   1
  -8 -14  -5 -8.2665 6.03134   1
   8  14  -5 9.01533 4.98503   1
   8 -14   5 11.0881 9.19862   1
  -8 -14  -5 5.63115 6.00906   1
  -8  14   5 5.04571 12.5562   2
  -8 -14  -5 13.4286 12.1945   2
  -8  14  -5 27.0351 10.6226   2
  -8 -14   5 -10.658 11.1744   2
  -8 -14   5 5.32237 4.95271   1
   8 -14  -5 -1.3743 11.5790   1
  10 -14   5 815.094 41.7734   1
 -10 -14  -5 755.934 41.4167   2
 -10  14   5 753.776 42.9116   2
  10 -14  -5 746.578 43.2402   1
 -10  14  -5 708.038 40.8380   2
 -10 -14   5 720.653 41.2460   2
 -12 -14  -5 88.9989 18.0486   2
  12 -14   5 85.1575 15.0534   1
 -12  14   5 89.2525 19.8125   2
 -12  14  -5 106.348 20.6908   2
 -12 -14   5 90.6283 19.4898   2
  12 -14  -5 85.0131 17.5686   1
  14 -14   5 2.53811 15.8678   1
 -14  14   5 11.4228 21.1973   2
 -14 -14  -5 32.2556 18.6403   2
 -14 -14   5 24.8956 17.9697   2
 -14  14  -5 56.2917 18.6678   2
  14 -14  -5 20.9304 15.6181   1
  16 -14   5 175.660 23.7341   1
 -16  14   5 171.228 29.3589   2
 -16 -14  -5 189.393 32.1041   2
 -16 -14   5 184.455 25.1662   2
  16 -14  -5 186.589 31.4635   1
 -16  14  -5 130.107 25.5744   2
  18 -14   5 -10.803 23.9572   1
 -18  14   5 -16.397 30.4319   2
 -18 -14  -5 -15.366 26.2379   2
  18 -14  -5 18.6813 21.3899   1
 -18 -14   5 38.5966 27.3437   2
   1  15  -5 452.727 23.9420   1
   1 -15   5 451.484 24.9349   1
  -1  15   5 457.991 27.3540   2
  -1 -15  -5 455.137 28.3326   1
  -1 -15  -5 428.411 24.8829   1
  -1 -15   5 453.103 24.1102   1
  -1  15  -5 444.482 25.0283   2
   1 -15  -5 442.168 25.8697   1
  -3 -15  -5 771.190 38.2471   1
  -3 -15  -5 862.107 38.5927   1
  -3  15   5 828.150 41.7258   2
   3  15  -5 740.017 37.7774   1
   3 -15   5 781.098 40.2256   1
   3 -15  -5 847.847 41.0710   1
  -3 -15   5 834.063 38.6034   1
  -3  15  -5 793.232 40.2215   2
  -5 -15  -5 800.421 39.8202   2
   5  15  -5 722.170 35.3914   1
  -5 -15  -5 773.359 35.9445   1
  -5  15   5 756.199 40.3911   2
   5 -15   5 789.377 38.7699   1
  -5 -15  -5 663.417 35.1750   1
  -5 -15   5 758.503 35.6707   1
  -5 -15   5 775.196 39.4918   2
  -5  15  -5 751.488 38.9556   2
   5 -15  -5 753.105 39.7245   1
   7  15  -5 676.712 32.4872   1
   7 -15   5 720.332 37.7456   1
  -7 -15  -5 694.260 33.1473   1
  -7 -15  -5 773.519 38.7202   2
  -7 -15  -5 608.961 32.4644   1
  -7  15   5 708.601 40.0112   2
   7 -15  -5 705.426 39.6528   1
  -7  15  -5 736.234 37.9216   2
  -7 -15   5 723.218 37.8374   2
  -7 -15   5 668.041 32.7712   1
   9 -15   5 685.927 39.2848   1
  -9 -15  -5 718.385 39.3312   2
  -9  15   5 694.346 41.0214   2
  -9  15  -5 672.955 38.7641   2
  -9 -15   5 697.665 38.6594   2
   9 -15  -5 688.034 41.3276   1
  11 -15   5 46.2419 13.6520   1
 -11 -15  -5 36.5294 18.2989   2
 -11  15   5 50.1902 21.1076   2
 -11 -15   5 57.7405 16.8146   2
 -11  15  -5 54.3053 15.0848   2
  11 -15  -5 65.9401 15.6237   1
 -13 -15  -5 311.022 31.3818   2
 -13  15   5 319.288 35.4333   2
  13 -15   5 365.304 31.6088   1
 -13  15  -5 361.595 31.5197   2
  13 -15  -5 327.672 32.0992   1
 -13 -15   5 361.247 31.4421   2
  15 -15   5 615.654 43.4580   1
 -15  15   5 562.329 47.1009   2
 -15 -15  -5 587.830 41.6058   2
 -15  15  -5 613.968 44.0797   2
  15 -15  -5 631.929 42.0879   1
 -15 -15   5 597.150 42.5699   2
 -17 -15  -5 187.899 27.8210   2
  17 -15   5 199.268 27.4976   1
 -17  15   5 220.269 33.5729   2
 -17  15  -5 245.237 41.6072   2
 -17 -15   5 235.792 38.2339   2
  17 -15  -5 170.878 24.0835   1
   0 -16  -5 6.00717 8.13106   1
   0 -16   5 -0.8599 6.32250   1
   2 -16   5 294.669 19.9274   1
  -2 -16  -5 320.253 19.6984   1
  -2  16   5 286.165 22.8223   2
   2  16  -5 259.996 18.9447   1
  -2 -16   5 298.772 18.6547   1
  -2  16  -5 282.547 19.9484   2
   2 -16  -5 282.995 21.2875   1
  -4 -16  -5 210.260 15.8753   1
  -4  16   5 180.554 20.6439   2
   4  16  -5 172.012 14.3767   1
   4 -16   5 192.462 17.6881   1
  -4 -16  -5 176.108 15.8567   1
  -4  16  -5 195.745 18.4216   2
  -4 -16   5 221.571 19.7868   2
   4 -16  -5 199.932 20.2979   1
  -4 -16   5 192.320 14.8659   1
   6  16  -5 3.04315 6.61207   1
  -6 -16  -5 -0.4641 7.54764   1
   6 -16   5 -8.3250 9.32930   1
  -6  16   5 5.80533 13.4945   2
  -6 -16  -5 1.41402 6.76659   1
  -6 -16  -5 -15.858 12.5713   2
  -6  16  -5 -6.2972 9.93396   2
  -6 -16   5 -7.0820 11.3122   2
   6 -16  -5 -12.945 10.7785   1
  -6 -16   5 1.26516 6.18404   1
  -8 -16  -5 131.364 21.3847   2
  -8  16   5 137.201 19.1657   2
  -8 -16  -5 88.6890 12.8017   1
   8 -16   5 113.726 15.5230   1
  -8  16  -5 106.220 15.8013   2
  -8 -16   5 119.423 20.0287   2
   8 -16  -5 148.609 23.0309   1
  10 -16   5 263.825 24.4919   1
 -10  16   5 215.986 36.5736   2
 -10 -16  -5 208.828 30.9062   2
 -10  16  -5 195.801 24.9927   2
 -10 -16   5 231.087 26.8421   2
  10 -16  -5 187.213 26.7028   1
 -12  16   5 8.11222 20.2469   2
  12 -16   5 11.7655 14.3903   1
 -12 -16  -5 18.8965 17.8584   2
  12 -16  -5 22.4133 15.3728   1
 -12 -16   5 33.0515 17.1361   2
 -12  16  -5 34.7277 16.5682   2
 -14  16   5 44.3271 25.1674   2
 -14 -16  -5 54.3209 20.8273   2
  14 -16   5 75.4670 18.6011   1
  14 -16  -5 68.0969 17.2485   1
 -14  16  -5 47.3142 21.0640   2
 -14 -16   5 54.5098 20.3832   2
 -16  16   5 155.316 30.2697   2
  16 -16   5 142.504 24.8111   1
 -16 -16  -5 150.782 25.9872   2
  16 -16  -5 127.578 22.4983   1
 -16  16  -5 142.811 28.3630   2
 -16 -16   5 178.492 27.6978   2
  18 -16   5 42.9356 37.8257   1
 -18  16  -5 18.5636 31.6023   2
  18 -16  -5 25.7369 31.3279   1
 -18 -16   5 29.3057 31.0796   2
  -1  17   5 460.800 28.9431   2
   1 -17   5 458.682 25.8195   1
  -1 -17  -5 467.005 26.4447   1
   1 -17  -5 445.561 27.1920   1
  -1 -17   5 435.572 25.4138   1
   3 -17   5 261.616 19.7378   1
  -3 -17  -5 277.379 19.3249   1
   3  17  -5 286.921 19.1161   1
  -3  17   5 252.842 23.7207   2
   3 -17  -5 292.811 22.5943   1
  -3 -17   5 276.523 18.4414   1
  -3  17  -5 255.893 20.4556   2
  -5 -17  -5 848.289 42.4135   2
  -5 -17  -5 779.985 37.8810   1
   5  17  -5 711.976 36.9160   1
   5 -17   5 792.614 40.8936   1
  -5  17   5 760.526 43.0001   2
  -5  17  -5 778.406 41.2056   2
   5 -17  -5 849.905 42.5705   1
  -5 -17   5 750.007 37.5145   1
  -5 -17   5 812.844 41.9461   2
  -7 -17  -5 176.377 14.7377   1
  -7  17   5 172.890 24.2110   2
   7 -17   5 171.720 21.4191   1
  -7 -17  -5 202.729 22.4434   2
  -7 -17   5 166.822 13.8179   1
  -7  17  -5 197.399 21.7436   2
   7 -17  -5 176.687 24.8022   1
  -7 -17   5 166.319 22.4647   2
  -9 -17  -5 144.535 25.4693   2
  -9  17   5 187.633 29.0874   2
   9 -17   5 196.131 22.4622   1
   9 -17  -5 187.487 25.7019   1
  -9 -17   5 158.906 24.8339   2
  -9  17  -5 185.758 25.7301   2
 -11 -17  -5 276.416 29.5913   2
 -11  17   5 295.971 33.9882   2
  11 -17   5 299.237 28.9349   1
 -11 -17   5 291.148 29.0530   2
  11 -17  -5 333.587 30.7543   1
 -11  17  -5 276.376 29.0726   2
 -13  17   5 512.944 44.9944   2
 -13 -17  -5 527.105 38.6522   2
  13 -17   5 575.814 39.8589   1
 -13 -17   5 489.891 39.0220   2
  13 -17  -5 514.446 38.6760   1
 -13  17  -5 460.305 39.2821   2
 -15  17   5 171.377 30.3537   2
  15 -17   5 114.296 23.1028   1
 -15 -17  -5 133.584 25.4264   2
 -15 -17   5 122.353 26.2873   2
 -15  17  -5 87.5502 25.1083   2
  15 -17  -5 122.656 20.9328   1
 -17 -17  -5 31.8347 29.7231   2
 -17  17   5 59.1943 34.1978   2
  17 -17   5 56.9278 27.6653   1
 -17 -17   5 76.3775 30.9743   2
 -17  17  -5 134.482 32.7650   2
  17 -17  -5 55.0017 24.1820   1
   0 -18  -5 3.94781 9.09783   1
   0 -18   5 -5.9472 7.36101   1
   2 -18   5 -1.3753 7.50665   1
  -2  18   5 7.27628 12.3465   2
  -2 -18  -5 -16.778 8.38338   1
  -2 -18   5 13.3586 7.44643   1
  -2  18  -5 7.55378 9.38206   2
   2 -18  -5 1.06027 9.58663   1
   4  18  -5 17.7868 9.24611   1
  -4 -18  -5 14.3579 8.15284   1
  -4  18   5 16.1412 13.4023   2
   4 -18   5 19.4784 9.20677   1
  -4 -18   5 0.56002 7.26247   1
  -4  18  -5 10.7173 11.8646   2
  -4 -18   5 28.1437 12.3160   2
   4 -18  -5 21.4408 11.7438   1
   6 -18   5 -2.6364 12.0354   1
  -6  18   5 33.0711 17.9065   2
  -6 -18  -5 15.5719 7.97354   1
  -6 -18  -5 23.6299 15.8726   2
  -6 -18   5 6.00018 7.45093   1
  -6 -18   5 -5.9035 13.5983   2
  -6  18  -5 23.6318 12.3389   2
   6 -18  -5 26.5691 14.3287   1
  -8  18   5 6.84901 16.6818   2
  -8 -18  -5 -0.5977 7.22965   1
  -8 -18  -5 16.5056 15.5688   2
   8 -18   5 16.0353 11.2256   1
  -8 -18   5 11.3196 16.7981   2
  -8  18  -5 5.77458 16.8791   2
   8 -18  -5 6.32891 13.9394   1
 -10 -18  -5 34.5129 17.5527   2
 -10  18   5 -7.4629 19.8483   2
  10 -18   5 38.1582 14.0194   1
 -10  18  -5 -1.9885 15.9499   2
 -10 -18   5 64.7174 17.5127   2
  10 -18  -5 7.70094 15.3968   1
  12 -18   5 3.72510 17.1134   1
 -12 -18  -5 44.9502 19.8624   2
 -12  18   5 -2.9897 23.6694   2
 -12 -18   5 -3.0799 19.5125   2
  12 -18  -5 17.7880 16.2433   1
 -12  18  -5 -28.538 18.6024   2
 -14 -18  -5 89.5211 24.4374   2
  14 -18   5 72.7263 21.5212   1
 -14  18   5 103.735 29.1781   2
 -14  18  -5 79.1318 24.3390   2
  14 -18  -5 59.0760 20.0042   1
 -16 -18  -5 -18.280 27.1421   2
  16 -18   5 -26.198 25.2001   1
 -16  18   5 42.7675 33.7128   2
  16 -18  -5 3.83528 22.0285   1
 -16  18  -5 -19.617 29.3316   2
 -16 -18   5 -45.207 29.4309   2
  -1 -19  -5 450.190 28.5649   1
   1 -19   5 462.042 27.9234   1
   1 -19  -5 505.103 29.1398   1
  -1 -19   5 488.908 27.4447   1
  -3 -19  -5 195.954 18.5721   1
   3 -19   5 183.595 18.9424   1
  -3  19   5 214.968 26.4982   2
  -3  19  -5 210.507 20.0103   2
  -3 -19   5 209.404 17.7725   1
   3 -19  -5 166.885 21.5814   1
  -5 -19  -5 399.822 24.6699   1
   5 -19   5 412.566 28.8308   1
   5 -19  -5 417.893 33.2473   1
  -5 -19   5 386.413 23.7440   1
  -5 -19   5 427.591 30.0325   2
  -5  19  -5 425.050 28.1845   2
   7 -19   5 208.278 22.0142   1
  -7  19   5 253.693 27.3802   2
  -7 -19  -5 194.205 16.8113   1
  -7 -19  -5 236.380 25.0650   2
  -7 -19   5 193.638 27.8495   2
   7 -19  -5 220.088 25.7190   1
  -7  19  -5 235.343 33.6471   2
  -7 -19   5 195.574 15.3921   1
  -9  19   5 285.544 34.2928   2
  -9 -19  -5 305.257 30.3979   2
   9 -19   5 341.684 28.6043   1
  -9 -19   5 403.702 30.7860   2
   9 -19  -5 344.803 31.2395   1
  -9  19  -5 315.214 30.7645   2
  11 -19   5 112.578 18.4503   1
 -11 -19  -5 146.301 21.8637   2
 -11  19   5 103.369 26.5087   2
 -11 -19   5 126.008 22.1101   2
  11 -19  -5 104.271 18.8007   1
 -11  19  -5 110.020 21.8800   2
 -13 -19  -5 330.429 37.6534   2
  13 -19   5 328.147 37.1668   1
 -13  19   5 352.111 45.2284   2
  13 -19  -5 298.346 34.4710   1
 -13  19  -5 318.178 38.8471   2
 -13 -19   5 269.682 39.2715   2
 -15 -19  -5 183.387 30.8712   2
 -15  19   5 279.599 36.4442   2
  15 -19   5 245.316 41.7305   1
  15 -19  -5 252.999 37.3083   1
 -15  19  -5 151.991 31.5611   2
 -15 -19   5 203.898 31.3614   2
   0 -20   5 -1.5800 8.46911   1
   0 -20  -5 1.02067 10.2565   1
   2 -20   5 54.4171 11.8106   1
  -2 -20  -5 49.3982 11.0548   1
  -2  20   5 74.9010 17.4069   2
   2 -20  -5 59.7504 12.3421   1
  -2 -20   5 78.1931 10.7587   1
  -4 -20  -5 162.350 18.6893   1
  -4  20   5 187.177 24.5167   2
   4 -20   5 154.926 20.2547   1
   4 -20  -5 137.075 32.5724   1
  -4  20  -5 152.753 20.0301   2
  -4 -20   5 152.645 26.1153   2
  -4 -20   5 132.814 18.0465   1
  -6 -20  -5 -1.8390 9.18232   1
   6 -20   5 12.8478 10.9228   1
  -6  20   5 0.04443 16.9007   2
  -6  20  -5 -2.6443 13.4912   2
  -6 -20   5 13.2128 8.46958   1
   6 -20  -5 -12.512 13.0687   1
  -6 -20   5 -10.599 14.7894   2
  -8  20   5 140.135 21.4389   2
   8 -20   5 91.5438 15.8307   1
  -8 -20  -5 128.452 19.9457   2
  -8 -20   5 141.651 25.1118   2
  -8  20  -5 107.837 18.7225   2
   8 -20  -5 80.0083 16.2218   1
 -10  20   5 59.3623 23.3661   2
  10 -20   5 56.8286 16.2640   1
 -10 -20  -5 65.8930 20.1872   2
  10 -20  -5 39.4901 17.3196   1
 -10  20  -5 87.8528 20.8228   2
 -10 -20   5 49.9567 19.9812   2
 -12  20   5 37.2677 27.5404   2
 -12 -20  -5 12.3997 23.2701   2
  12 -20   5 32.6229 19.1828   1
 -12  20  -5 25.4767 21.9192   2
 -12 -20   5 18.7818 24.2120   2
  12 -20  -5 34.0260 17.9252   1
 -14  20   5 28.8956 33.2329   2
 -14 -20  -5 -12.292 26.6531   2
  14 -20   5 45.8507 24.1724   1
 -14  20  -5 -48.667 28.2143   2
  14 -20  -5 43.7258 20.9386   1
 -14 -20   5 4.66589 27.8906   2
   1 -21   5 177.211 19.5031   1
  -1 -21  -5 181.661 21.1904   1
  -1 -21   5 194.971 19.2659   1
   1 -21  -5 184.472 21.8433   1
  -3 -21  -5 462.439 28.6631   1
  -3  21   5 468.631 34.0007   2
   3 -21   5 383.344 39.2798   1
  -3  21  -5 427.236 30.6152   2
  -3 -21   5 452.029 28.3592   1
   3 -21  -5 433.175 33.2746   1
  -5 -21  -5 371.798 30.6919   2
  -5  21   5 381.353 31.8065   2
   5 -21   5 346.390 26.1454   1
  -5 -21  -5 366.038 24.9525   1
  -5  21  -5 360.450 28.3022   2
   5 -21  -5 320.546 28.7919   1
  -5 -21   5 412.208 31.3421   2
  -5 -21   5 310.755 23.2682   1
   7 -21   5 108.505 15.8830   1
  -7  21   5 131.226 23.2977   2
  -7 -21  -5 171.017 25.4812   2
  -7  21  -5 140.149 19.7300   2
  -7 -21   5 125.588 19.8782   2
   7 -21  -5 130.676 16.9646   1
  -9  21   5 279.660 35.3556   2
  -9 -21  -5 240.582 31.5938   2
   9 -21   5 256.332 28.4213   1
  -9 -21   5 279.362 31.9100   2
   9 -21  -5 287.669 31.1503   1
  -9  21  -5 266.506 31.9087   2
 -11 -21  -5 86.9464 24.1736   2
  11 -21   5 92.0804 20.7668   1
 -11  21   5 125.562 28.7584   2
 -11 -21   5 78.1136 25.6351   2
  11 -21  -5 67.3292 19.7293   1
 -11  21  -5 113.784 24.6484   2
 -13 -21  -5 228.099 31.8191   2
  13 -21   5 222.682 28.3116   1
 -13  21   5 301.791 47.6053   2
  13 -21  -5 237.592 36.9056   1
 -13 -21   5 267.364 43.3252   2
 -13  21  -5 202.625 30.1354   2
   0 -22  -5 1.20604 12.3261   1
   0 -22   5 5.31568 10.5952   1
  -2 -22  -5 362.346 27.6455   1
   2 -22   5 327.841 26.0902   1
  -2 -22   5 371.444 27.2117   1
   2 -22  -5 334.504 27.7426   1
   4 -22   5 197.457 22.1767   1
  -4 -22  -5 228.173 26.7391   2
  -4  22   5 202.038 29.3953   2
  -4 -22  -5 175.677 22.6426   1
   4 -22  -5 156.496 25.6775   1
  -4  22  -5 201.298 25.5308   2
  -4 -22   5 241.394 28.2480   2
  -4 -22   5 215.631 21.0832   1
  -6 -22  -5 -19.788 16.5776   2
  -6  22   5 19.9286 19.9568   2
   6 -22   5 13.5060 12.5672   1
  -6 -22   5 -7.8364 17.2303   2
  -6  22  -5 26.7967 16.2669   2
   6 -22  -5 -13.067 14.1784   1
  -8  22   5 -7.3193 22.7153   2
  -8 -22  -5 42.8940 20.1259   2
   8 -22   5 28.7822 14.9285   1
   8 -22  -5 70.2492 16.7039   1
  -8 -22   5 58.7629 20.0329   2
  -8  22  -5 6.99035 18.4197   2
 -10 -22  -5 110.198 23.9607   2
  10 -22   5 98.5076 20.5109   1
 -10  22   5 121.454 28.5574   2
 -10 -22   5 115.330 24.6143   2
 -10  22  -5 49.8110 23.0888   2
 -12  22   5 23.5074 30.6674   2
 -12 -22  -5 -29.905 27.1469   2
  12 -22   5 3.58921 22.5238   1
 -12  22  -5 -21.948 28.3792   2
  12 -22  -5 1.68948 20.9209   1
 -12 -22   5 4.72536 27.3536   2
  -1 -23  -5 175.746 27.0348   1
   1 -23   5 171.587 22.0448   1
   1 -23  -5 170.753 25.1438   1
  -1 -23   5 236.639 25.1404   1
  -3 -23  -5 55.8759 14.0599   1
   3 -23   5 41.8274 13.0298   1
  -3 -23   5 71.3255 18.2318   2
   3 -23  -5 69.9359 15.3385   1
  -3 -23   5 73.4437 13.8244   1
  -5 -23  -5 234.534 30.7013   2
  -5  23   5 185.982 33.3896   2
   5 -23   5 205.616 24.1157   1
  -5 -23   5 237.822 30.2725   2
   5 -23  -5 160.240 27.4446   1
  -5  23  -5 202.209 27.2519   2
  -7 -23  -5 276.018 32.7570   2
  -7  23   5 285.009 38.0941   2
   7 -23   5 263.213 28.0825   1
  -7  23  -5 247.720 31.9917   2
  -7 -23   5 251.612 33.6282   2
   7 -23  -5 250.170 30.9048   1
  -9  23   5 55.1155 28.1332   2
  -9 -23  -5 37.7746 23.4803   2
   9 -23   5 62.6423 18.0034   1
   9 -23  -5 74.5706 19.4335   1
  -9 -23   5 68.4023 25.0431   2
  -9  23  -5 72.1352 22.2839   2
 -11 -23  -5 113.474 28.2113   2
 -11  23   5 56.9211 30.2236   2
  11 -23   5 35.6626 22.7361   1
  11 -23  -5 89.2671 21.6063   1
 -11  23  -5 54.5930 27.2650   2
 -11 -23   5 45.6439 29.1223   2
   0 -24  -5 6.56596 14.6599   1
   0 -24   5 13.8598 13.5212   1
   2 -24   5 2.84962 13.0340   1
  -2 -24  -5 -10.513 18.6158   1
   2 -24  -5 -20.997 14.6826   1
  -2 -24   5 11.0470 15.7606   1
   4 -24   5 16.5362 13.5562   1
  -4  24   5 59.6748 23.6717   2
  -4 -24  -5 10.2832 21.4354   2
   4 -24  -5 48.2693 16.2862   1
  -4 -24   5 57.3126 20.9455   2
   6 -24   5 50.7148 15.2525   1
  -6  24   5 30.3599 24.4768   2
  -6 -24  -5 17.1571 21.1519   2
   6 -24  -5 58.4857 17.4106   1
  -6 -24   5 30.6950 21.7441   2
  -6  24  -5 53.2524 19.9976   2
   8 -24   5 13.5034 17.8103   1
  -8  24   5 18.8256 27.4108   2
  -8 -24  -5 -18.600 23.0970   2
  -8  24  -5 -15.769 21.9654   2
  -8 -24   5 -8.3517 23.3513   2
 -10  24   5 0.66810 31.1184   2
  10 -24   5 -36.954 21.6850   1
 -10 -24  -5 19.8682 27.5321   2
 -10 -24   5 3.28110 27.9555   2
 -10  24  -5 21.2248 26.1506   2
  10 -24  -5 7.87984 21.4714   1
   1 -25   5 196.501 27.2838   1
  -1 -25  -5 140.864 18.7795   1
  -1 -25   5 144.800 18.5750   1
   1 -25  -5 138.594 19.1113   1
   3 -25   5 237.278 27.7046   1
  -3 -25   5 216.151 27.5021   2
   3 -25  -5 237.348 29.5197   1
   5 -25   5 145.585 19.6600   1
  -5  25   5 173.936 28.6523   2
  -5 -25  -5 118.924 24.7953   2
  -5 -25   5 149.833 24.7309   2
   5 -25  -5 186.499 30.1762   1
  -7 -25  -5 213.599 37.6673   2
  -7  25   5 242.334 42.4939   2
   7 -25   5 174.165 31.2604   1
  -7  25  -5 227.393 28.4873   2
  -7 -25   5 247.839 38.9447   2
   7 -25  -5 227.203 34.4166   1
   9 -25   5 102.680 31.8149   1
  -9  25  -5 110.730 28.4014   2
   9 -25  -5 146.457 43.2499   1
  -9 -25   5 130.643 29.6543   2
   0 -26   5 0.54726 17.3518   1
   0 -26  -5 5.75907 17.2682   1
   2 -26   5 26.2035 17.3274   1
   2 -26  -5 -33.519 18.7062   1
  -4 -26  -5 73.5576 26.6844   2
   4 -26   5 2.45258 17.3273   1
   4 -26  -5 41.6614 18.8662   1
  -4 -26   5 14.3626 24.9152   2
   6 -26   5 22.4655 18.2198   1
  -6  26   5 36.0974 32.0329   2
  -6 -26  -5 50.0504 27.8894   2
   6 -26  -5 -7.2263 20.5819   1
  -6 -26   5 8.67077 27.1379   2
   1 -27   5 338.615 36.5978   1
   1 -27  -5 314.843 38.3664   1
   3 -27   5 148.022 22.5603   1
   3 -27  -5 144.374 23.1206   1
  -3 -27   5 136.148 29.6338   2
   5 -27   5 19.3270 19.7412   1
   5 -27  -5 6.14647 22.3539   1
  -5 -27   5 -24.117 32.0909   2
   2 -28   5 65.4493 23.5203   1
   2 -28  -5 8.12613 24.3353   1
   4 -28   5 90.7963 36.8026   1
   0   0   6 633.071 30.0896   1
   0   0  -6 649.203 29.6967   1
  -2   0   6 5366.24 238.822   1
   2   0   6 5469.57 238.955   1
   2   0  -6 5679.17 238.995   1
  -2   0  -6 5712.03 238.958   1
  -4   0  -6 3100.76 128.396   2
  -4   0   6 2959.52 128.270   2
   4   0  -6 3003.97 129.538   1
  -4   0  -6 3008.91 129.412   1
   4   0   6 2963.39 128.285   2
   4   0  -6 3093.74 128.429   2
  -4   0   6 2821.49 129.303   1
   4   0   6 2908.29 129.539   1
  -6   0  -6 74.4110 7.67620   1
   6   0  -6 73.2050 7.36675   2
   6   0   6 89.7321 9.52333   1
   6   0   6 69.3265 7.61505   2
   6   0  -6 81.6846 8.21782   1
  -6   0  -6 80.1371 10.5312   2
  -6   0   6 87.3259 11.2454   2
  -8   0   6 1309.77 59.2726   2
   8   0   6 1289.00 59.6122   1
   8   0  -6 1301.12 59.5908   1
  -8   0  -6 1375.69 59.3775   2
   8   0   6 1327.91 59.1460   2
  -8   0  -6 1289.06 58.9211   1
   8   0  -6 1333.00 59.0674   2
  10   0   6 995.909 47.7903   2
  10   0   6 1073.71 48.1345   1
  10   0  -6 1013.72 47.7557   1
  10   0  -6 949.067 47.2611   2
 -10   0   6 1039.58 48.1927   2
 -10   0  -6 1100.26 48.1810   2
 -10   0  -6 998.125 46.5440   1
 -12   0  -6 580.995 29.9058   2
  12   0   6 577.768 29.6591   1
 -12   0   6 543.847 30.3418   2
  12   0  -6 582.398 29.2078   1
  12   0  -6 502.357 29.4873   1
 -12   0  -6 480.215 26.9179   1
  14   0  -6 1032.10 50.0329   1
 -14   0   6 1035.29 52.0273   2
 -14   0  -6 1030.00 51.4722   2
  14   0   6 1100.81 51.0447   1
 -16   0  -6 42.5226 16.9706   2
  16   0   6 39.0586 12.6550   1
 -16   0   6 39.6613 17.9702   2
  16   0  -6 36.4605 11.6027   1
 -18   0   6 -2.6922 18.7740   2
  18   0  -6 22.9716 12.8588   1
 -18   0  -6 -14.188 15.9244   2
  18   0   6 2.66772 15.2549   1
 -20   0   6 1031.49 57.4923   2
 -20   0  -6 902.493 53.9422   2
 -22   0   6 206.182 42.6883   2
 -22   0  -6 89.9202 34.1445   2
  -1   1   6 93.4075 8.82556   1
   1   1  -6 95.8288 7.41741   1
   1  -1   6 94.3389 9.12369   1
  -1  -1  -6 89.2133 7.30441   1
  -1   1  -6 95.3957 7.35576   1
  -1  -1   6 106.422 8.86583   1
   1   1   6 88.7821 8.99242   1
   1  -1  -6 95.1370 7.46161   1
  -3   1   6 0.55606 4.89275   1
   3   1  -6 4.29086 2.23116   2
  -3  -1  -6 -0.0111 3.21255   1
  -3  -1  -6 4.58108 3.24655   2
   3   1  -6 4.63481 3.08244   1
   3  -1   6 -3.1189 2.97797   2
   3  -1   6 -0.4401 4.29148   1
  -3   1   6 -1.6745 2.89461   2
  -3  -1   6 7.44904 4.36436   1
  -3   1  -6 -5.1472 2.84078   2
  -3  -1   6 8.10453 3.15601   2
   3   1   6 -0.7601 4.64464   1
  -3   1  -6 -0.3133 3.30644   1
   3  -1  -6 0.01702 2.75743   2
   3  -1  -6 -0.8752 3.78697   1
  -5  -1  -6 51.9669 6.85332   2
   5   1  -6 53.3439 6.14219   2
   5  -1   6 49.7210 6.66069   1
   5  -1   6 65.9239 8.42190   2
  -5  -1  -6 55.7590 6.80588   1
  -5   1   6 48.8884 8.63838   1
   5   1  -6 51.9086 7.13911   1
  -5   1   6 60.3430 6.89561   2
  -5   1  -6 56.1304 6.92535   1
  -5   1  -6 60.5194 6.28218   2
  -5  -1   6 58.0230 8.38186   1
   5  -1  -6 47.6068 7.18636   1
  -5  -1   6 52.3900 6.65541   2
   5   1   6 47.5885 5.93349   2
   5   1   6 52.9223 8.43791   1
   5  -1  -6 57.3929 6.80305   2
   7  -1   6 22.2236 6.14332   1
  -7  -1  -6 36.0759 6.84731   2
   7  -1   6 29.2726 5.79366   2
  -7  -1  -6 28.1141 4.89362   1
  -7   1   6 30.1680 6.74973   2
   7   1  -6 25.7611 5.87731   2
   7   1  -6 25.8600 5.16027   1
  -7   1  -6 36.2562 6.81973   2
  -7   1  -6 21.7267 5.67335   1
   7   1   6 28.9347 5.98149   1
   7  -1  -6 31.5893 5.33897   2
  -7  -1   6 20.4813 6.66411   2
   7   1   6 28.8442 5.85283   2
   7  -1  -6 28.0824 5.96185   1
   9  -1   6 49.7937 8.59714   2
  -9   1   6 40.2495 9.52305   2
  -9  -1  -6 39.2139 5.67340   1
  -9  -1  -6 51.2696 8.88732   2
   9  -1   6 37.5937 7.79401   1
   9   1  -6 38.1224 7.44585   1
   9   1  -6 54.2289 8.19298   2
   9  -1  -6 39.6113 7.55742   2
  -9   1  -6 46.2457 8.80709   2
  -9   1  -6 33.9038 5.83430   1
  -9  -1   6 52.5627 8.97897   2
   9   1   6 44.8821 7.51162   1
   9   1   6 48.6879 8.43380   2
   9  -1  -6 42.2726 7.38044   1
  11   1  -6 23.1457 7.60279   1
 -11   1   6 22.8819 9.85715   2
 -11  -1  -6 30.5058 9.23128   2
  11  -1   6 22.7152 7.96411   1
  11   1  -6 -0.0935 9.25047   2
 -11  -1  -6 17.7530 6.28194   1
  11   1   6 23.0462 7.72301   1
 -11   1  -6 15.0980 6.62026   1
 -11   1  -6 16.9408 8.89463   2
 -11  -1   6 15.9993 9.76745   2
  11  -1  -6 21.0364 7.73164   1
  11  -1  -6 -15.362 12.6041   2
  11  -1  -6 23.1573 8.71095   1
  13   1  -6 87.0632 10.9629   1
  13   1  -6 80.3100 11.3826   1
 -13   1   6 106.556 15.0353   2
 -13  -1  -6 97.7611 13.3256   1
  13  -1   6 108.097 16.3987   1
 -13  -1  -6 95.8145 16.5597   2
 -13   1  -6 101.914 15.9335   2
  13  -1  -6 119.002 16.0449   1
  13   1   6 117.467 15.9260   1
 -13  -1   6 102.118 18.1218   2
  15  -1   6 -2.9624 11.3263   1
 -15   1   6 5.45839 14.8526   2
  15   1  -6 10.1015 9.22808   1
 -15  -1  -6 18.7072 12.7863   2
 -15   1  -6 11.9558 12.2925   2
  15   1   6 4.61370 10.6966   1
 -15  -1   6 -3.4845 14.3643   2
  15  -1  -6 11.7624 10.0522   1
 -17  -1  -6 15.3637 15.1044   2
 -17   1   6 13.2759 17.8997   2
  17   1  -6 8.90330 10.9806   1
  17  -1   6 53.6665 14.3122   1
 -17   1  -6 29.6586 14.9893   2
  17   1   6 -0.8673 13.6768   1
 -17  -1   6 -7.9165 17.2080   2
  17  -1  -6 15.0145 12.0813   1
  19  -1   6 32.4469 17.8192   1
 -19   1   6 14.3599 20.9972   2
 -19  -1  -6 6.53887 18.1477   2
  19  -1  -6 9.29660 15.2433   1
 -19  -1   6 22.5935 21.4950   2
 -19   1  -6 -6.2430 18.0392   2
 -21  -1  -6 -25.683 23.5532   2
 -21   1   6 45.1328 27.9496   2
 -21  -1   6 49.2068 28.1926   2
 -21   1  -6 -8.1229 22.7440   2
   0   2  -6 439.909 21.4082   1
   0  -2   6 445.286 22.0466   1
   0   2   6 433.900 21.9639   1
   0  -2  -6 457.533 21.4667   1
   2   2  -6 556.623 26.1207   1
  -2  -2  -6 563.212 24.8298   2
   2  -2   6 545.821 26.7726   1
  -2   2   6 534.513 26.7182   1
  -2  -2  -6 565.214 26.1586   1
  -2   2   6 561.930 24.9748   2
  -2  -2  -6 569.492 24.8254   2
   2  -2  -6 543.521 24.6861   2
   2   2   6 539.816 26.6134   1
  -2   2  -6 577.563 26.3185   1
   2  -2  -6 564.154 26.4821   1
  -2  -2   6 543.637 26.6173   1
  -4  -2  -6 818.505 36.9295   1
   4   2  -6 799.719 36.9499   1
  -4   2   6 828.327 36.3649   2
   4   2  -6 776.306 35.8616   2
  -4  -2  -6 849.880 36.3188   2
   4  -2   6 801.620 37.6801   1
   4  -2   6 848.733 36.0679   2
  -4   2   6 769.280 37.4531   1
   4  -2  -6 818.183 37.4032   1
  -4   2  -6 826.517 37.1565   1
   4  -2  -6 818.997 36.0453   2
  -4  -2   6 802.999 35.9396   2
  -4   2  -6 827.321 35.9309   2
   4   2   6 807.839 37.4577   1
  -4  -2   6 760.471 37.1156   1
   6  -2   6 2336.11 103.880   1
  -6  -2  -6 2475.69 103.078   2
   6   2  -6 2407.76 102.727   2
   6   2  -6 2387.28 103.327   1
  -6   2   6 2385.67 102.998   2
   6  -2   6 2475.22 102.911   2
  -6  -2  -6 2426.14 103.203   1
  -6  -2   6 2312.23 103.161   1
  -6  -2   6 2224.78 103.751   2
   6   2   6 2327.04 102.850   2
   6   2   6 2349.06 103.385   1
  -6   2  -6 2216.65 104.054   2
  -6   2  -6 2301.06 103.411   1
   6  -2  -6 2428.51 104.039   1
   6  -2  -6 2430.37 102.890   2
   8   2  -6 214.897 13.4452   2
  -8  -2  -6 199.256 12.9171   1
  -8   2   6 222.214 14.8212   2
   8  -2   6 206.548 15.7306   1
   8  -2   6 212.946 13.8672   2
  -8  -2  -6 227.932 14.8931   2
   8   2  -6 217.069 13.6639   1
   8  -2  -6 204.347 13.3626   2
   8   2   6 202.739 13.9313   2
   8  -2  -6 216.723 14.2981   1
  -8  -2   6 234.029 14.8575   2
  -8   2  -6 188.823 12.8727   1
   8   2   6 225.713 14.7903   1
  -8   2  -6 232.545 14.4722   2
 -10  -2  -6 194.932 12.8916   1
  10  -2   6 186.972 15.2567   2
  10  -2   6 229.646 16.1481   1
  10   2  -6 152.510 14.4288   2
  10   2  -6 199.857 14.8333   1
 -10  -2  -6 200.369 15.5190   2
 -10   2   6 196.985 16.5139   2
  10  -2  -6 158.789 14.5998   2
  10   2   6 197.117 15.2972   1
  10   2   6 179.053 15.4499   2
  10  -2  -6 202.352 16.9784   1
 -10  -2   6 208.195 16.3621   2
 -10   2  -6 214.486 15.3751   2
 -10   2  -6 177.111 13.3481   1
  10  -2  -6 202.121 15.9805   1
 -12  -2  -6 943.687 45.9268   1
 -12   2   6 1017.62 49.1577   2
 -12  -2  -6 1032.88 48.5058   2
  12  -2   6 1048.75 48.6964   1
  12   2  -6 906.275 47.1954   1
  12   2  -6 1020.69 47.1147   1
  12   2   6 1016.14 47.8315   1
  12  -2  -6 1074.68 48.3582   1
 -12   2  -6 1006.46 48.2839   2
 -12  -2   6 1003.72 48.7115   2
  14  -2   6 111.213 18.5442   1
 -14  -2  -6 79.5848 10.2614   1
  14   2  -6 96.4699 15.0326   1
  14   2  -6 62.6174 11.8801   1
 -14  -2  -6 94.9248 14.4981   2
 -14   2   6 84.8577 15.7156   2
 -14   2  -6 106.349 14.4866   2
 -14  -2   6 111.547 19.2729   2
  14   2   6 115.072 16.2346   1
  14  -2  -6 114.547 17.2557   1
  16   2  -6 626.369 32.5062   1
 -16   2   6 606.637 39.9295   2
  16  -2   6 592.737 35.4900   1
 -16  -2  -6 598.937 38.6761   2
 -16  -2   6 581.562 38.9419   2
  16  -2  -6 598.087 35.4123   1
  16   2   6 620.733 34.1930   1
 -16   2  -6 578.766 37.0879   2
  18   2  -6 394.807 26.4941   1
 -18  -2  -6 279.371 30.1766   2
 -18   2   6 391.916 32.3499   2
  18  -2   6 346.956 31.6030   1
 -18  -2   6 384.152 32.4749   2
 -18   2  -6 316.586 28.9030   2
  18   2   6 277.950 28.3637   1
  18  -2  -6 362.716 29.6155   1
  20  -2   6 66.4960 24.3903   1
 -20   2   6 -5.2324 25.9278   2
 -20  -2  -6 47.9181 21.9626   2
 -20   2  -6 26.2865 20.8976   2
 -20  -2   6 19.5941 24.3716   2
 -22   2  -6 133.029 39.3705   2
 -22  -2   6 157.191 50.9873   2
   1  -3   6 37.0989 5.60483   1
  -1  -3  -6 32.9388 5.61423   1
  -1  -3  -6 29.7397 4.30470   2
  -1   3   6 36.5672 4.54859   2
  -1  -3  -6 41.0513 3.94794   2
  -1   3   6 41.3134 5.75541   1
   1   3  -6 42.2973 5.72899   1
   1   3   6 31.9365 5.41153   1
   1  -3  -6 31.7314 3.91913   2
  -1  -3   6 33.9606 5.47758   1
  -1   3  -6 39.4390 6.02790   1
   1  -3  -6 46.3368 6.13556   1
  -3  -3  -6 29.8480 5.34608   2
   3   3  -6 33.2288 4.66654   1
   3  -3   6 22.5889 5.53037   1
  -3  -3  -6 33.9673 4.42468   1
  -3   3   6 22.3008 5.41763   1
   3  -3   6 36.0346 4.76525   2
  -3   3   6 34.5412 5.41877   2
  -3   3  -6 31.4543 4.58857   1
   3  -3  -6 28.8625 4.53181   1
   3  -3  -6 30.1449 4.30612   2
  -3  -3   6 28.7075 5.28288   1
  -3  -3   6 30.6755 4.54373   2
  -3   3  -6 27.0949 4.05706   2
   3   3   6 25.4802 5.25234   1
  -5   3   6 6.84296 5.23192   2
   5   3  -6 10.9489 3.86891   2
  -5  -3  -6 8.19329 8.02519   2
  -5  -3  -6 6.68375 3.68260   1
   5  -3   6 13.1765 5.55470   1
   5   3  -6 3.98534 3.75722   1
   5  -3   6 13.7936 4.55343   2
   5   3   6 4.49299 5.12389   1
  -5   3  -6 6.93159 4.27653   1
  -5  -3   6 10.7336 4.73589   2
   5  -3  -6 15.9802 3.81167   2
  -5  -3   6 9.70735 4.86059   1
   5  -3  -6 11.4579 4.59232   1
  -5   3  -6 8.03692 4.07939   2
   7  -3   6 24.1879 5.91702   2
  -7  -3  -6 12.3556 4.44920   1
   7  -3   6 5.65988 5.97847   1
  -7   3   6 12.0673 6.53409   2
   7   3  -6 4.61017 4.74057   2
   7   3  -6 4.18181 4.92027   1
  -7  -3  -6 12.5765 6.42023   2
   7   3   6 1.91723 5.83124   2
   7   3   6 3.25610 5.62791   1
   7  -3  -6 10.2667 5.00137   2
  -7  -3   6 9.30478 5.20617   1
  -7   3  -6 23.5970 6.03285   2
   7  -3  -6 7.79336 5.19156   1
  -7  -3   6 8.54306 6.33100   2
  -7   3  -6 9.99865 4.41646   1
  -9   3   6 -0.8443 7.70088   2
  -9  -3  -6 4.85099 7.52578   2
  -9  -3  -6 -8.0305 5.24443   1
   9  -3   6 1.33401 6.67846   1
   9   3  -6 0.05176 5.39396   1
   9  -3   6 -0.7905 7.22599   2
   9   3  -6 -2.9391 6.58749   2
   9   3   6 10.2823 7.25442   2
   9  -3  -6 8.03548 6.67847   2
   9  -3  -6 -7.8435 6.53529   1
  -9  -3   6 -1.6940 7.77352   2
  -9   3  -6 6.73450 5.50238   1
  -9   3  -6 4.01110 7.25673   2
   9  -3  -6 6.49016 7.51939   1
   9   3   6 -3.2071 6.03792   1
  11  -3   6 0.25190 7.69634   1
 -11   3   6 14.4720 9.58125   2
  11   3  -6 -1.6073 7.28607   1
 -11  -3  -6 16.6459 9.25000   2
 -11  -3  -6 2.45115 6.23364   1
 -11   3  -6 14.4747 8.77164   2
 -11  -3   6 -5.3283 9.64787   2
  11   3   6 -0.9856 7.41923   1
  11  -3  -6 2.60226 8.05789   1
 -13   3   6 -12.460 11.7095   2
  13   3  -6 -5.2293 7.59427   1
  13  -3   6 6.14040 9.29923   1
 -13  -3  -6 -1.2411 7.54954   1
  13   3  -6 -1.8185 8.25306   1
 -13  -3  -6 6.75235 10.8549   2
 -13  -3   6 11.5414 11.7630   2
  13   3   6 14.1134 8.81799   1
  13  -3  -6 9.20708 9.48017   1
 -13   3  -6 6.32199 10.4624   2
 -15   3   6 20.4433 15.4222   2
  15   3  -6 6.76840 8.62793   1
  15  -3   6 10.3673 11.8924   1
 -15  -3  -6 -18.414 12.5432   2
  15  -3  -6 3.12321 10.6674   1
  15   3   6 -10.867 10.4911   1
 -15   3  -6 -21.050 11.5571   2
 -15  -3   6 -10.433 14.8137   2
 -17   3   6 61.1008 19.5270   2
  17  -3   6 65.4227 15.5258   1
  17   3  -6 47.0299 10.8889   1
 -17  -3  -6 78.2644 16.9564   2
 -17   3  -6 48.8516 15.9235   2
  17  -3  -6 59.7941 13.8287   1
  17   3   6 68.1530 13.3358   1
 -17  -3   6 52.2705 18.0416   2
  19  -3   6 18.6416 19.7374   1
 -19   3   6 -0.4226 22.0464   2
 -19  -3  -6 -3.9976 19.2027   2
 -19  -3   6 4.35649 20.9477   2
 -19   3  -6 20.4482 18.1594   2
 -21  -3  -6 12.0456 24.5064   2
 -21   3   6 28.5150 28.2849   2
 -21  -3   6 49.7461 27.8767   2
 -21   3  -6 23.2963 24.1296   2
   0  -4  -6 952.962 42.6679   1
   0  -4  -6 958.425 41.5702   2
   0   4  -6 983.849 42.6356   1
   0   4   6 905.991 42.8152   1
   0  -4   6 898.876 42.7767   1
  -2  -4  -6 850.618 38.5805   2
   2   4  -6 878.981 39.3336   1
  -2   4   6 900.213 38.8748   2
  -2  -4  -6 877.217 39.4089   1
   2  -4   6 839.344 40.0234   1
  -2   4   6 838.795 40.0180   1
   2  -4   6 869.340 37.9564   2
  -2  -4  -6 873.417 38.6330   2
  -2  -4   6 841.804 38.0121   2
   2   4   6 856.047 39.6682   1
   2  -4  -6 897.873 38.4102   2
  -2   4  -6 906.291 38.1337   2
  -2   4  -6 890.476 39.6059   1
  -2  -4   6 850.595 38.0764   2
   2  -4  -6 880.596 39.8032   1
  -2  -4   6 832.121 39.5810   1
  -4   4   6 2522.44 110.852   2
  -4  -4  -6 2590.58 110.695   2
  -4  -4  -6 2578.94 111.102   1
   4   4  -6 2543.89 111.080   1
   4  -4   6 2520.87 110.323   2
   4  -4   6 2585.43 111.985   1
  -4  -4   6 2534.48 110.277   2
  -4   4  -6 2649.44 110.448   2
  -4   4  -6 2532.27 111.478   1
   4  -4  -6 2585.68 111.906   1
   4   4   6 2547.18 111.245   1
   4  -4  -6 2551.27 110.466   2
  -4  -4   6 2476.62 111.072   1
   6   4  -6 2572.18 113.433   2
  -6  -4  -6 2653.94 113.633   1
  -6  -4  -6 2728.03 113.971   2
   6  -4   6 2608.36 114.764   1
   6   4  -6 2632.31 113.667   1
   6  -4   6 2716.43 113.589   2
  -6   4   6 2648.03 114.049   2
   6  -4  -6 2566.31 114.588   1
  -6   4  -6 2637.63 113.602   2
   6   4   6 2604.25 113.871   1
   6  -4  -6 2534.78 113.386   2
  -6  -4   6 2575.10 113.581   1
  -6  -4   6 2572.18 113.459   2
  -6   4  -6 2540.53 114.073   1
   8   4  -6 123.322 10.3382   1
  -8   4   6 134.800 12.5746   2
   8  -4   6 99.5916 11.3475   2
   8   4  -6 117.357 10.2754   2
  -8  -4  -6 111.109 12.4025   2
  -8  -4  -6 112.169 9.34925   1
   8  -4   6 101.903 12.6055   1
   8   4   6 81.3894 11.2666   2
  -8  -4   6 98.1592 12.5491   2
   8  -4  -6 90.2379 11.6111   1
  -8   4  -6 107.262 10.2576   1
   8   4   6 135.114 11.5733   1
  -8   4  -6 133.841 11.3902   2
   8  -4  -6 113.139 10.2930   2
 -10   4   6 663.899 33.2913   2
  10  -4   6 669.290 33.4323   1
  10   4  -6 580.676 31.6052   2
  10  -4   6 617.640 32.5162   2
 -10  -4  -6 700.195 33.3140   2
  10   4  -6 611.555 31.1433   1
 -10  -4  -6 680.868 30.5081   1
  10   4   6 572.910 32.1076   2
 -10  -4   6 673.242 33.0995   2
 -10   4  -6 710.536 32.9406   2
  10  -4  -6 672.543 33.6909   1
  10  -4  -6 559.921 31.6217   2
  10   4   6 707.851 31.9722   1
 -12  -4  -6 1650.88 72.6241   2
  12  -4   6 1601.23 72.8202   1
  12   4  -6 1587.30 70.3757   1
  12   4  -6 1395.84 70.5139   1
 -12   4   6 1614.08 73.2023   2
 -12  -4  -6 1494.31 69.9875   1
 -12  -4   6 1572.67 72.4414   2
  12  -4  -6 1645.76 72.7964   1
 -12   4  -6 1614.12 72.6051   2
  12   4   6 1621.89 71.1683   1
  14   4  -6 113.726 14.3045   1
 -14  -4  -6 144.322 15.4996   1
  14  -4   6 116.676 19.3201   1
 -14  -4  -6 122.355 16.0865   2
 -14   4   6 119.367 21.1115   2
  14   4   6 112.608 16.0971   1
 -14  -4   6 135.625 20.4899   2
 -14   4  -6 116.495 17.7697   2
  14  -4  -6 121.855 19.5504   1
  16   4  -6 324.052 22.2217   1
 -16  -4  -6 331.796 41.6057   2
  16  -4   6 361.609 28.9932   1
 -16  -4   6 353.959 33.1238   2
  16  -4  -6 345.796 28.1925   1
 -16   4  -6 327.977 32.0002   2
  16   4   6 351.274 24.0509   1
 -18  -4  -6 568.169 38.1733   2
 -18   4   6 626.128 40.3534   2
 -18  -4   6 585.863 39.5909   2
  18  -4  -6 597.794 43.3391   1
 -18   4  -6 537.457 37.5981   2
  20  -4   6 111.272 22.8204   1
 -20   4   6 169.126 28.1667   2
 -20  -4  -6 120.194 23.8731   2
 -20   4  -6 85.4637 23.5328   2
  20  -4  -6 137.393 20.7278   1
 -20  -4   6 139.831 27.3828   2
  -1  -5  -6 35.4962 6.02041   2
   1  -5   6 39.1538 5.99414   1
  -1   5   6 51.1633 8.45544   1
   1  -5   6 48.3165 4.55858   2
  -1   5   6 49.7811 6.20356   2
   1   5  -6 50.5107 6.58705   1
  -1  -5  -6 47.0553 6.70511   1
  -1  -5   6 37.0651 4.68329   2
  -1  -5   6 48.1463 7.71411   1
   1  -5  -6 38.6679 6.38724   1
  -1  -5   6 39.7992 4.64486   2
  -1   5  -6 38.4832 4.16211   2
   1  -5  -6 30.6543 5.54810   2
  -1   5  -6 50.4462 6.48867   1
   1   5   6 41.2637 6.02741   1
  -3  -5  -6 6.60484 3.86105   2
  -3   5   6 7.42086 4.50455   2
   3   5  -6 6.83832 3.94116   1
  -3  -5  -6 10.8238 3.67154   1
   3  -5   6 14.4243 5.53687   1
  -3   5  -6 18.0483 4.28701   1
  -3  -5   6 8.21770 5.09458   1
  -3  -5   6 14.2733 4.40195   2
  -3  -5   6 12.3696 3.68838   2
   3   5   6 8.09018 5.21448   1
   3  -5  -6 7.19502 4.19008   1
   5  -5   6 5.30434 5.28291   1
  -5  -5  -6 2.05808 5.82211   2
  -5  -5  -6 1.86167 3.76115   1
  -5   5   6 -1.9935 6.12210   2
   5  -5   6 -0.0407 4.25276   2
   5   5  -6 -4.1805 3.95220   1
  -5  -5   6 1.52994 4.63955   1
   5  -5  -6 -5.6641 4.41346   2
   5  -5  -6 3.26867 4.48897   1
  -5  -5   6 -1.3533 5.07729   2
   5   5   6 -4.2506 5.32443   1
  -5   5  -6 7.70892 4.10161   1
  -7   5   6 9.10429 7.11724   2
  -7  -5  -6 6.59442 7.18802   2
  -7  -5  -6 3.31574 4.30439   1
   7  -5   6 11.6439 6.10303   1
   7   5  -6 7.32157 4.35114   1
   7  -5   6 10.2955 5.98477   2
   7   5  -6 10.0305 5.22956   2
  -7   5  -6 7.79338 6.09029   2
   7  -5  -6 2.32821 5.62204   1
  -7  -5   6 7.06036 6.89357   2
  -7   5  -6 7.73363 4.75032   1
  -7  -5   6 8.93041 4.93346   1
   7  -5  -6 6.01821 5.52200   2
   7   5   6 8.63111 5.42076   1
   9   5  -6 4.35709 5.62405   1
   9  -5   6 8.54180 6.89936   1
  -9  -5  -6 -9.5348 8.90044   2
  -9   5   6 7.31188 8.77425   2
  -9  -5  -6 0.71285 5.03593   1
   9  -5   6 -6.4982 7.47774   2
   9   5  -6 -6.6724 6.64835   2
  -9  -5   6 2.15528 8.89100   2
  -9   5  -6 17.2176 7.63893   2
   9   5   6 21.8238 6.18092   1
   9  -5  -6 12.8021 8.07994   1
   9  -5  -6 15.7760 6.96829   2
  11  -5   6 5.85919 8.63505   1
 -11  -5  -6 10.4064 6.25983   1
 -11  -5  -6 7.71852 9.62013   2
  11   5  -6 1.73139 6.60032   1
 -11   5   6 -3.4523 10.9597   2
 -11  -5   6 10.5613 10.1195   2
  11  -5  -6 -1.4627 9.34630   1
  11   5   6 16.9971 7.08968   1
 -11   5  -6 9.77374 9.37207   2
  13  -5   6 11.9022 10.6160   1
 -13  -5  -6 8.14121 7.54554   1
  13   5  -6 17.2388 8.97259   1
 -13  -5  -6 7.38413 11.4983   2
 -13   5   6 1.37999 12.5765   2
  13   5  -6 16.5196 6.73970   1
 -13   5  -6 12.3851 10.8987   2
  13  -5  -6 15.0741 10.5911   1
 -13  -5   6 14.1316 12.2584   2
  13   5   6 10.5431 7.94133   1
  15  -5   6 2.60132 12.7106   1
 -15   5   6 17.9721 16.6955   2
 -15  -5  -6 0.24211 14.4080   2
  15   5  -6 5.75336 8.14533   1
 -15   5  -6 21.6234 13.2498   2
 -15  -5   6 -5.6160 15.3006   2
  15  -5  -6 8.13907 12.5020   1
  15   5   6 4.12295 9.21085   1
 -17   5   6 85.1691 20.3014   2
  17  -5   6 79.3832 19.8883   1
 -17  -5  -6 65.8693 17.2118   2
  17  -5  -6 54.2806 17.1215   1
 -17   5  -6 74.9376 16.8464   2
 -17  -5   6 62.3193 18.9171   2
 -19   5   6 97.5126 24.3953   2
 -19  -5  -6 64.1497 20.8232   2
  19  -5   6 73.8452 20.2000   1
  19  -5  -6 39.2243 17.4756   1
 -19  -5   6 71.7806 23.2260   2
 -19   5  -6 60.2876 21.3793   2
 -21  -5  -6 14.7964 26.2734   2
  21  -5   6 -20.340 31.9018   1
 -21   5   6 48.7729 31.2133   2
 -21  -5   6 -8.5610 29.5552   2
 -21   5  -6 9.28263 26.4284   2
   0  -6   6 283.105 15.8599   1
   0   6   6 267.545 15.9362   1
   0  -6   6 276.381 13.6337   2
   0  -6  -6 273.440 14.9317   1
   0  -6  -6 277.007 14.1800   2
   0   6  -6 278.778 14.9957   1
   2  -6   6 3659.94 156.372   2
  -2   6   6 3337.21 158.304   2
  -2  -6  -6 3684.95 157.463   1
  -2  -6  -6 3757.46 157.257   2
   2   6  -6 3729.53 157.408   1
   2  -6   6 3670.95 158.049   1
  -2  -6   6 3488.60 156.362   2
  -2  -6   6 3726.67 156.631   2
  -2   6  -6 3838.56 156.722   2
   2   6   6 3545.08 157.405   1
  -2   6  -6 3663.41 157.649   1
   2  -6  -6 3645.98 157.960   1
  -2  -6   6 3485.21 157.376   1
   2  -6  -6 3717.96 156.910   2
   4  -6   6 2697.06 117.485   1
  -4  -6  -6 2694.63 116.435   1
  -4  -6  -6 2711.64 116.555   2
  -4   6   6 2689.18 116.839   2
   4   6  -6 2664.72 116.340   1
   4  -6   6 2715.13 115.821   2
  -4  -6  -6 2840.11 116.776   2
  -4   6  -6 2742.89 116.129   2
   4  -6  -6 2595.63 117.163   1
   4   6   6 2627.97 116.483   1
  -4  -6   6 2548.69 116.330   1
  -4   6  -6 2662.31 116.876   1
  -4  -6   6 2642.83 115.904   2
   4  -6  -6 2665.62 116.117   2
   6   6  -6 50.9028 7.29925   1
   6  -6   6 46.7435 7.54471   2
  -6  -6  -6 56.4760 10.1675   2
  -6   6   6 51.6918 8.32023   2
  -6  -6  -6 38.7653 5.11573   1
   6  -6   6 38.3591 7.26544   1
   6   6   6 54.4670 9.18834   1
  -6   6  -6 49.1717 8.90067   2
  -6   6  -6 55.0356 7.97797   1
   6  -6  -6 39.2589 6.02938   2
  -6  -6   6 68.8758 9.90374   2
  -6  -6   6 41.0502 5.91526   1
   8   6  -6 3252.99 142.944   1
  -8  -6  -6 3431.78 144.337   2
  -8   6   6 3326.99 144.551   2
   8  -6   6 3247.45 144.808   1
   8  -6   6 3171.90 143.590   2
  -8  -6  -6 3351.13 142.958   1
  -8  -6   6 3349.15 142.958   1
   8  -6  -6 3012.89 143.332   2
   8  -6  -6 3471.50 144.818   1
  -8   6  -6 3296.13 143.916   2
   8   6   6 3484.89 143.377   1
  -8  -6   6 3227.57 143.691   2
 -10  -6  -6 1306.24 58.8849   2
  10  -6   6 1262.00 59.2385   1
 -10   6   6 1346.40 59.3359   2
  10   6  -6 1097.39 57.2755   2
 -10  -6  -6 1257.52 56.2607   1
  10   6  -6 1237.91 56.5064   1
  10  -6   6 1175.71 58.7684   2
 -10   6  -6 1290.08 58.4041   2
  10   6   6 1325.25 57.0251   1
 -10  -6   6 1270.02 58.5116   2
  10  -6  -6 1299.33 59.4907   1
 -12   6   6 -2.4116 11.4561   2
  12  -6   6 -3.0830 9.16269   1
 -12  -6  -6 0.08214 6.61239   1
  12   6  -6 10.9366 7.13983   1
 -12  -6  -6 9.88554 10.5884   2
  12   6  -6 10.9048 6.26750   1
 -12  -6   6 -7.7241 11.0110   2
 -12   6  -6 -5.8991 9.76018   2
  12   6   6 9.75650 7.10640   1
  12  -6  -6 3.81578 9.71313   1
 -14  -6  -6 1379.61 65.8449   2
 -14   6   6 1373.87 67.2222   2
  14   6  -6 1357.08 61.6009   1
  14  -6   6 1425.12 66.5060   1
 -14  -6   6 1368.47 66.3227   2
 -14   6  -6 1396.10 65.9094   2
  14   6   6 1320.26 62.4247   1
  14  -6  -6 1401.76 66.2146   1
  16  -6   6 335.973 31.0199   1
 -16   6   6 341.207 31.4902   2
 -16  -6  -6 345.673 28.1787   2
  16   6  -6 315.056 27.1196   1
 -16  -6   6 341.968 35.4547   2
  16   6   6 281.211 21.3714   1
  16  -6  -6 344.720 29.7790   1
 -16   6  -6 334.363 29.2903   2
 -18   6   6 200.290 33.0495   2
  18  -6   6 168.981 29.9470   1
 -18  -6  -6 184.239 27.8111   2
 -18  -6   6 240.344 30.6695   2
 -18   6  -6 208.607 29.3757   2
  18  -6  -6 160.295 27.7448   1
 -20  -6  -6 480.898 41.5144   2
  20  -6   6 510.838 43.4674   1
 -20   6   6 521.945 46.1914   2
 -20   6  -6 475.743 43.5616   2
  20  -6  -6 531.975 41.4758   1
 -20  -6   6 594.059 44.1793   2
   1   7  -6 191.834 11.6728   1
   1  -7   6 168.389 12.6891   2
  -1   7   6 186.846 12.7525   2
  -1  -7  -6 183.904 11.7667   1
  -1  -7  -6 191.161 11.2284   2
   1  -7   6 186.580 13.2736   1
   1   7   6 188.319 13.5319   1
   1  -7  -6 208.939 11.2357   2
  -1  -7   6 186.620 11.9974   2
  -1   7  -6 185.630 11.9137   1
  -1  -7   6 186.945 12.8307   1
  -1   7  -6 200.188 10.5956   2
   1  -7  -6 195.641 12.4102   1
  -3  -7  -6 21.5323 6.35313   2
   3  -7   6 24.4694 4.17475   2
  -3  -7  -6 16.6388 4.63082   1
   3   7  -6 24.0954 4.70900   1
  -3   7   6 16.4713 7.11871   2
  -3  -7  -6 20.3396 4.46692   2
   3  -7   6 25.6936 6.08680   1
  -3   7  -6 19.7564 4.56265   2
   3  -7  -6 13.6127 4.53712   1
   3  -7  -6 18.0475 4.48787   2
  -3  -7   6 23.5919 4.47314   2
  -3  -7   6 25.3702 4.91054   2
  -3  -7   6 20.8759 5.12038   1
  -3   7  -6 21.0351 4.51827   1
   3   7   6 14.5910 6.04062   1
   5  -7   6 247.328 13.6346   2
  -5  -7  -6 234.626 13.4310   1
   5   7  -6 236.252 13.7391   1
  -5  -7  -6 240.581 15.5030   2
  -5   7   6 242.575 15.6301   2
   5  -7   6 252.595 16.0573   1
  -5  -7  -6 230.654 14.2750   2
   5  -7  -6 224.959 14.9132   1
  -5   7  -6 249.513 14.4195   2
   5  -7  -6 237.235 13.4120   2
  -5  -7   6 234.318 14.9419   2
  -5  -7   6 241.017 14.3338   1
  -5   7  -6 215.288 14.1182   1
   5   7   6 280.500 15.1260   1
  -7  -7  -6 143.861 10.4401   1
   7  -7   6 173.982 14.1989   1
   7  -7   6 132.578 11.8192   2
  -7   7   6 138.117 14.6302   2
   7   7  -6 154.121 10.7022   1
  -7  -7  -6 155.528 14.3171   2
   7   7   6 138.972 12.6638   1
  -7   7  -6 146.681 13.4149   2
  -7  -7   6 174.674 14.0855   2
   7  -7  -6 114.902 11.1551   2
  -7  -7   6 170.293 11.3117   1
[truncated: 338,134 more chars]
