# Supplementary material for: Experimental and Theoretical Studies of a Spirostannole and Formation of a Pentaorganostannate
Source: Molecules. 2020 Oct 28;25(21):4993. doi: 10.3390/molecules25214993 (PMC7672547; doi:10.3390/molecules25214993)
Supplement: Supplementary file 1 [file molecules-25-04993-s001.zip › molecules-970315-sup/SpiroSn.xyz]

C       -0.992918000      1.024483000     -1.596317000
C       -0.503664000      0.547528000     -2.774309000
C        0.503239000     -0.548267000     -2.774241000
C        0.992678000     -1.024904000     -1.596198000
C       -0.976418000      1.114644000     -4.089199000
C       -0.128406000      0.744921000     -5.294233000
H       -1.037294000      2.202299000     -4.000794000
H       -2.004352000      0.773293000     -4.266074000
C        0.127661000     -0.746291000     -5.294076000
H        0.828150000      1.277163000     -5.258266000
H       -0.634606000      1.065468000     -6.207092000
C        0.975794000     -1.115747000     -4.089046000
H        0.633767000     -1.067047000     -6.206914000
H       -0.828895000     -1.278520000     -5.257895000
H        2.003726000     -0.774498000     -4.266129000
H        1.036625000     -2.203383000     -4.000369000
C        1.978649000     -2.025013000     -1.327397000
C        2.324275000     -2.484312000     -0.073271000
C        3.344894000     -3.455152000     -0.068294000
C        3.815198000     -3.759256000     -1.314304000
S        2.982652000     -2.840553000     -2.511945000
C       -1.978862000      2.024650000     -1.327625000
C       -2.324219000      2.484356000     -0.073574000
C       -3.344882000      3.455151000     -0.068689000
C       -3.815497000      3.758805000     -1.314692000
S       -2.983186000      2.839733000     -2.512214000
H        1.841376000     -2.120728000      0.825411000
H        3.729897000     -3.920550000      0.829153000
H       -1.841092000      2.121102000      0.825118000
H       -3.729695000      3.920839000      0.828689000
Sn       0.000014000      0.000012000     -0.000028000
C       -0.993523000     -1.023633000      1.596440000
C        0.993808000      1.024084000      1.596001000
C       -0.503559000     -0.547191000      2.774341000
C       -1.980231000     -2.023079000      1.327921000
C        0.504056000      0.547941000      2.774110000
C        1.980454000      2.023478000      1.327057000
C       -0.976223000     -1.114246000      4.089290000
C       -2.326727000     -2.481938000      0.073873000
S       -2.984097000     -2.838333000      2.512796000
C        0.976941000      1.115344000      4.088829000
C        2.326686000      2.482072000      0.072840000
S        2.984571000      2.838976000      2.511549000
C       -0.127896000     -0.744830000      5.294198000
H       -1.037368000     -2.201886000      4.000867000
H       -2.004048000     -0.772661000      4.266336000
C       -3.347857000     -3.452238000      0.069197000
H       -1.844078000     -2.118432000     -0.824972000
C       -3.817728000     -3.756330000      1.315374000
C        0.128790000      0.746276000      5.293967000
H        2.004784000      0.773780000      4.265810000
H        1.038101000      2.202958000      4.000097000
C        3.347801000      3.452387000      0.067748000
H        1.843847000      2.118381000     -0.825829000
C        3.817925000      3.756751000      1.313762000
H        0.828442000     -1.277456000      5.258111000
H       -0.634095000     -1.065141000      6.207141000
H       -3.733532000     -3.917263000     -0.828155000
H        0.635124000      1.066848000      6.206743000
H       -0.827552000      1.278894000      5.257866000
H        3.733277000      3.917233000     -0.829782000
C        4.884700000      4.724889000      1.686493000
H        4.504993000      5.519152000      2.333185000
H        5.708845000      4.238799000      2.213402000
H        5.289144000      5.189568000      0.787259000
C       -4.884443000     -4.724372000      1.688530000
H       -4.504602000     -5.518533000      2.335268000
H       -5.708445000     -4.238166000      2.215554000
H       -5.289116000     -5.189195000      0.789474000
C       -4.882033000      4.727133000     -1.687613000
H       -4.502271000      5.520791000     -2.335014000
H       -5.706616000      4.241030000     -2.213824000
H       -5.285886000      5.192600000     -0.788522000
C        4.881597000     -4.727766000     -1.687145000
H        4.501638000     -5.521635000     -2.334173000
H        5.706074000     -4.241889000     -2.213730000
H        5.285647000     -5.192935000     -0.787989000
