# Supplementary material for: Experimental and Theoretical Studies of a Spirostannole and Formation of a Pentaorganostannate
Source: Molecules. 2020 Oct 28;25(21):4993. doi: 10.3390/molecules25214993 (PMC7672547; doi:10.3390/molecules25214993)
Supplement: Supplementary file 1 [file molecules-25-04993-s001.zip › molecules-970315-sup/SpiroSn_MeLi.xyz]

C        1.758608000      1.361808000      0.321353000
C        1.450460000      2.541278000     -0.268263000
C        0.138581000      2.678249000     -0.959934000
C       -0.815693000      1.730690000     -0.812653000
C        2.358172000      3.747628000     -0.208544000
C        2.177826000      4.763688000     -1.326523000
H        3.397597000      3.415493000     -0.182819000
H        2.185678000      4.258909000      0.748409000
C        0.711514000      5.096115000     -1.510497000
H        2.570033000      4.355171000     -2.264284000
H        2.764894000      5.657745000     -1.102858000
C       -0.040042000      3.838293000     -1.909603000
H        0.574521000      5.865804000     -2.274035000
H        0.302360000      5.497803000     -0.576705000
H        0.344676000      3.509963000     -2.884687000
H       -1.096984000      4.045478000     -2.061963000
C       -2.121769000      1.724366000     -1.430124000
C       -2.708458000      0.737515000     -2.177683000
C       -4.055667000      1.006633000     -2.535519000
C       -4.532363000      2.187144000     -2.050650000
S       -3.293413000      2.994691000     -1.145754000
C        2.905834000      1.029842000      1.114164000
C        3.313727000     -0.246282000      1.440046000
C        4.437403000     -0.306464000      2.290794000
C        4.911764000      0.920129000      2.660276000
S        3.973831000      2.168375000      1.930440000
H       -2.179356000     -0.166533000     -2.443680000
H       -4.663281000      0.338522000     -3.132238000
H        2.816942000     -1.120800000      1.043903000
H        4.889631000     -1.230894000      2.625731000
Sn      -0.017800000     -0.004920000      0.264093000
C       -1.869896000     -1.403037000      0.217229000
C        0.716836000     -1.787902000     -0.826981000
C       -1.548381000     -2.584854000     -0.331541000
C       -2.985541000     -1.099982000      1.051990000
C       -0.234023000     -2.723141000     -1.020035000
C        2.048396000     -1.778207000     -1.386413000
C       -2.437264000     -3.802758000     -0.243137000
C       -3.780523000      0.035374000      1.067176000
S       -3.277505000     -1.995443000      2.552763000
C       -0.085024000     -3.846756000     -2.017725000
C        2.691817000     -0.750741000     -2.024330000
S        3.169022000     -3.095869000     -1.144378000
C       -2.332372000     -4.744475000     -1.433298000
H       -3.470651000     -3.490006000     -0.082146000
H       -2.141565000     -4.366774000      0.651903000
C       -4.556027000      0.190122000      2.246240000
H       -3.760215000      0.749937000      0.256928000
C       -4.383216000     -0.802414000      3.175943000
C       -0.878478000     -5.099917000     -1.683499000
H       -0.451998000     -3.462098000     -2.979187000
H        0.965847000     -4.080867000     -2.173574000
C        4.044895000     -1.029398000     -2.338649000
H        2.203332000      0.190320000     -2.234198000
C        4.466558000     -2.255923000     -1.920680000
H       -2.747231000     -4.263015000     -2.325427000
H       -2.931504000     -5.639324000     -1.248110000
H       -5.224446000      1.025425000      2.411892000
H       -0.787473000     -5.819606000     -2.500473000
H       -0.461363000     -5.579663000     -0.791161000
H        4.700462000     -0.332078000     -2.843480000
C        5.819063000     -2.863377000     -2.048625000
H        6.254121000     -3.095568000     -1.073736000
H        5.799654000     -3.788863000     -2.628767000
H        6.486612000     -2.165280000     -2.554196000
C       -5.066486000     -0.978250000      4.487219000
H       -5.810857000     -1.776811000      4.442351000
H       -4.367795000     -1.228987000      5.287155000
H       -5.581713000     -0.057725000      4.762372000
C        6.068241000      1.231752000      3.544373000
H        6.845675000      1.789056000      3.016543000
H        5.770750000      1.827372000      4.410595000
H        6.511085000      0.305179000      3.910758000
C       -5.883232000      2.786586000     -2.228537000
H       -6.370410000      2.994060000     -1.272818000
H       -5.842788000      3.726210000     -2.784673000
H       -6.518937000      2.097050000     -2.784659000
C       -0.107082000      0.133891000      2.527725000
H        0.941726000      0.105977000      2.818742000
H       -0.588655000     -0.693286000      3.065322000
H       -0.456974000      1.116766000      2.880408000
Li      -2.240441000      0.253510000      2.622175000
